# Supplementary material for: Early genetic evolution of driver mutations in uveal melanoma
Source: Nat Commun. 2025 Dec 12;16:11322. doi: 10.1038/s41467-025-66428-x (PMC12722419; doi:10.1038/s41467-025-66428-x)
Supplement: Supplementary file 3 — Supplementary Data 1–4 [file 41467_2025_66428_MOESM3_ESM.xlsx]

## Sheet: Supplementary Data 1
COOG2 Subject Study ID	Age at study entry (years)	Gender	Eye	Iris color	Primary iris tumor	Involves ciliary body	Largest basal dimension (mm)	Thickness (mm)	Primary tumor treatment	Source of tumor sample	Metastasis at baseline	15-GEP Class	Discriminant score (15-GEP)	PRAME Status	GNAQ Mutation	GNAQ Mutation Type	GNAQ hg19 nucleotide change	GNAQ amino acid change	% Frequency (GNAQ)	GNA11 Mutation	GNA11 Mutation Type	GNA11 hg19 nucleotide change	GNA11 amino acid change	% Frequency (GNA11)	CYSLTR2 Mutation	CYSLTR2 Mutation Type	CYSLTR2 hg19 nucleotide change	CYSLTR2 amino acid change	% Frequency (CYSLTR2)	PLCB4 Mutation	PLCB4 Mutation Type	PLCB4 hg19 nucleotide change	PLCB4 amino acid change	% Frequency (PLCB4)	BAP1 Mutation (Pathogenic Filtered)	BAP1_SIFT	BAP1_PolyPhen	BAP1 Mutation Type	BAP1 hg19 nucleotide change	BAP1 amino acid change	% Frequency (BAP1)	SF3B1 Mutation	SF3B1 Mutation Type	SF3B1 hg19 nucleotide change	SF3B1 amino acid change	SF3B1_SIFT	SF3B1_PolyPhen	% Frequency (SF3B1)	EIF1AX Mutation
001-005	56	Female	Left	Blue/Green	0	0	12	4.7	I-125 Plaque Radiation Therapy	Biopsy	0	1	0.79	1	0					1	missense	3118942 A>T	Q209L	47.994	0					0					0						0	1	missense	198267484 G >A	R625C	0	0.993	47.6789	0
001-007	60	Male	Right	Blue/Green	0	0	14	4.2	I-125 Plaque Radiation Therapy	Biopsy	0	2	1.12	1	1	missense	80409485 CTTTGGC>CTTGGGC	Q209P	44.0893	0					0					0					1	0	0.999	missense	52441253 A>T	Y173N	82.9091	0							0
001-009	63	Male	Left	Brown	0	0	13	5.3	Enucleation	Enucleation	0	1	0.76	1	0					1	missense	3118942 A>T	Q209L	49.7238	0					0					0						0	1	missense	198267483 C >T	R625H	0	0.999	45.5328	0
001-010	65	Male	Right	Blue/Green	0	1	14.2	10	I-125 Plaque Radiation Therapy	Biopsy	0	1	0.99	0	0					1	missense	3118942 A>T	Q209L	47.2973	0					0					0						0	0							1
001-012	70	Male	Right	Intermediate	0	0	17.2	6.5	I-125 Plaque Radiation Therapy	Biopsy	0	2	1.4	1	0					1	missense	3118942 A>T	Q209L	44.0882	0					0					1			frameshiftDeletion	52437224 GTGGC>G	A606fs	82.7447	0							0
001-013	83	Female	Right	Brown	0	0	11.6	3.8	I-125 Plaque Radiation Therapy	Biopsy	0	1	0.97	0	1	missense	80409485 CTTTGGC>CTTGGGC	Q209P	51.7205	0					0					0					0						0	0							0
001-015	68	Male	Right	Blue/Green	0	0	16	9	I-125 Plaque Radiation Therapy	Biopsy	0	2	0.14	1	0					1	missense	3118942 A>T	Q209L	53.0356	0					0					0						0	1	missense	198267484 G >A	R625C	0	0.993	47.1347	0
001-017	78	Male	Right	Blue/Green	0	0	9.9	4.7	Enucleation	Enucleation	0	1	0.84	0	0					1	missense	3118942 A>T	Q209L	52.1586	0					0					0						0	0							1
001-019	59	Female	Right	Brown	0	0	15.3	6.6	I-125 Plaque Radiation Therapy	Biopsy	0	2	1.22	1	1	missense	80409488 T >A	Q209L	47.0945	0					0					0					0						0	0							0
001-020	74	Male	Left	Blue/Green	0	0	14	4.9	I-125 Plaque Radiation Therapy	Biopsy	0	1	0.9	0	0					0					0					1	missense	9389753 GA>TT	D630F	50	0						0	0							1
001-021	72	Female	Right	Blue/Green	0	1	12.8	5.5	I-125 Plaque Radiation Therapy	Biopsy	0	1	0.56	1	0					1	missense	3118942 A>T	Q209L	39.4183	0					0					0						0	1	missense	198267484 G >A	R625C	0	0.993	42.7	0
001-022	61	Male	Left	Blue/Green	0	0	9.3	3.1	I-125 Plaque Radiation Therapy	Biopsy	0	1	0.82	0	0					1	missense	3118942 A>T	Q209L	37.6877	0					0					0						0	0							0
001-025	60	Male	Left	Blue/Green	0	1	17.3	8	Enucleation	Enucleation	0	2	1.45	1	1	missense	80409488 TGGC>AGGC	Q209L	44.1132	0					0					0					1			nonframeshiftDeletion	52441987 CCCTTGGTGAAGT>C	D117_K120del	67.2566	0							0
001-026	68	Female	Left	Blue/Green	0	0	16	6.6	Enucleation	Enucleation	0	2	1.54	1	1	missense	80409485 CTTTGGC>CTTGGGC	Q209P	47.9482	0					0					0					1			SpliceSite	52443619 TGACACCTGCGATGAGGAAAGGAAAGCA>T	splice acceptor variant	54.1505	0							0
001-027	84	Female	Left	Intermediate	0	0	11.9	3.5	I-125 Plaque Radiation Therapy	Biopsy	0	1	1.11	0	0					1	missense	3118942 A>T	Q209L	42.6139	0					0					0						0	0							1
001-028	49	Female	Right	Intermediate	0	0	10.8	4.4	I-125 Plaque Radiation Therapy	Biopsy	0	1	0.42	0	1	missense	80409488 TGGC>AGGC	Q209L	4.31034	0					0					0					0						0	0							0
001-029	55	Male	Left	Blue/Green	0	1	15.6	8.9	I-125 Plaque Radiation Therapy	Biopsy	0	1	0.85	1	0					1	missense	3118942 A>T	Q209L	50.8271	0					0					0						0	1	missense	198267484 G >A	R625C	0	0.993	47.7739	0
001-030	61	Male	Right	Blue/Green	0	1	11	10.2	I-125 Plaque Radiation Therapy	Biopsy	0	2	0.24	1	0					1	missense, synonymous	3118942 AGC>TGA	Q209L	50.4593	0					0					1			SpliceSite	52443625 C>T	splice acceptor variant	95.7713	0							0
001-031	68	Female	Right	Intermediate	0	0	19	13	Enucleation	Enucleation	0	2	1.03	1	0					0					0					0					1	0	0.996	missense	52441260 A>C	F170L	7.39744	0							0
001-034	83	Female	Left	Brown	0	0	10.8	2.5	I-125 Plaque Radiation Therapy	Biopsy	0	2	0.35	1	0					1	missense	3118942 A>T	Q209L	7.32564	0					0					1			frameshiftDeletion	52437659 CTGCCG>C	I499fs	6.78392	0							0
001-035	27	Male	Right	Blue/Green	0	0	16	5.6	I-125 Plaque Radiation Therapy	Biopsy	0	1	1.05	0	1	missense	80409488 TGGC>AGGC	Q209L	49.1121	0					0					0					0						0	0							0
001-036	54	Female	Right	Blue/Green	0	0	9.9	2.7	I-125 Plaque Radiation Therapy	Biopsy	0	1	1.02	0	0					1	missense	3118942 A>T	Q209L	47.3948	0					0					0						0	0							1
001-037	59	Male	Right	Blue/Green	0	0	17	8	Enucleation	Enucleation	0	2	1.25	1	0					1	missense	3118942 A>T	Q209L	45.71	0					0					1			nonsense	52437523 G>C	Y546Ter	82.7698	0							0
001-038	68	Male	Left	Blue/Green	0	0	13	5.9	I-125 Plaque Radiation Therapy	Biopsy	0	1	1.03	0	1	missense	80409485 CTTTGGC>CTTGGGC	Q209P	45.8361	0					0					0					0						0	0							1
001-039	49	Male	Left	Unknown	0	0	10	3.5	I-125 Plaque Radiation Therapy	Biopsy	0	1	0.92	0	0					1	missense	3118942 A>T	Q209L	41.4744	0					0					0						0	0							1
001-040	43	Female	Left	Blue/Green	0	0	12	2.6	Other	Biopsy	0	1	1.06	1	1	missense	80409485 CTTTGGC>CTTGGGC	Q209P	44.3655	0					0					0					0						0	1	missense	198267483 C >T	R625H	0	0.999	50.4252	0
001-041	55	Female	Right	Intermediate	0	1	17	12	Enucleation	Biopsy	0	2	1	0	0					1	missense	3118942 A>T	Q209L	45.992	0					0					1			nonsense	52439144 A>C	Y366Ter	77.9796	0							0
001-042	63	Male	Left	Blue/Green	0	0	9.6	3	I-125 Plaque Radiation Therapy	Biopsy	0	1	0.41	0	0					1	missense	3118942 A>T	Q209L	47.9699	0					0					0						0	0							0
001-043	72	Male	Right	Intermediate	0	0	8.5	2	I-125 Plaque Radiation Therapy	Biopsy	0	1	0.75	1	0					1	missense	3118942 A>T	Q209L	49.1738	0					0					0						0	0							1
002-005	49	Male	Left	Blue/Green	0	0	8.8	2.01	Proton Beam Therapy	Biopsy	0	1	0.402	0	0					1	missense	3118942 A>T	Q209L	4.05608	0					0					0						0	0							0
002-006	61	Male	Left	Unknown	0	0	12.5	3.3	I-125 Plaque Radiation Therapy	Biopsy	0	2	1.12	1	1	missense	80409488 TGGC>GGGC	Q209P	22.3972	0					0					0					1			SpliceSite	52437316 T>C	splice acceptor variant	31.5957	0							0
002-007	65	Female	Right	Blue/Green	0	1	16.67	4.37	I-125 Plaque Radiation Therapy	Biopsy	0	1	0.98	0	0					1	missense	3118942 A>T	Q209L	99.6809	0					0					0						0	0							0
002-008	59	Male	Left	Unknown	0	0	12.11	4.99	I-125 Plaque Radiation Therapy	Biopsy	0	2	1.17	1	1	missense	80409485 CTTT>CTTG	Q209P	90.7736	0					0					0					1			frameshiftInsertion	52440374 G>GC	I226fs	95.0251	0							0
002-010	70	Male	Left	Unknown	0	0	9.8	4	I-125 Plaque Radiation Therapy	Biopsy	0	2	1.33	0	1	missense	80409488 TGGC>AGGC	Q209L	37.4429	0					0					0					1			frameshiftDeletion	52442516 CA>C	I76fs	51.5789	0							0
002-011	56	Female	Right	Brown	0	1	15.91	4.25	I-125 Plaque Radiation Therapy	Biopsy	0	1	0.6	0	0					1	missense	3118942 A>T	Q209L	12.782	0					0					0						0	0							0
002-012	36	Female	Left	Blue/Green	0	0	10.07	3.9	I-125 Plaque Radiation Therapy	Biopsy	0	1	0.91	1	1	missense	80409485 CTTTGGC>CTTGGGC	Q209P	28.8618	0					0					0					0						0	1	missense	198267484 G >A	R625C	0	0.993	42.4804	0
002-013	69	Female	Left	Intermediate	0	0	12.71	5.34	I-125 Plaque Radiation Therapy	Biopsy	0	2	0.34	0	0					0					0					1	missense	9389753 GA>TT	D630F	51.1335	1			SpliceSite	52437430 A>T	splice donor variant	98.0933	0							0
002-014	66	Male	Right	Unknown	0	0	17.48	11.52	Enucleation	Enucleation	0	2	0.35	1	0					1	missense	3118942 A>T	Q209L	41.4867	0					0					0						0	0							0
002-016	65	Male	Left	Unknown	0	0	12.17	4.07	I-125 Plaque Radiation Therapy	Biopsy	0	1	0.73	1	0					1	missense	3118942 A>T	Q209L	52.6231	0					0					0						0	0							0
002-017	75	Female	Left	Unknown	0	0	12.6	5.43	I-125 Plaque Radiation Therapy	Biopsy	0	1	1.26	0	1	missense	80409485 CTTTGGC>CTTGGGC	Q209P	46.6705	0					0					0					0						0	0							1
002-018	68	Male	Left	Unknown	0	0	16.35	3	I-125 Plaque Radiation Therapy	Biopsy	0	1	0.49	0	0					1	missense	3118942 A>T	Q209L	54.1353	0					0					0						0	1	missense	198267483 C >T	R625H	0	0.999	64.7648	0
002-020	66	Female	Left	Unknown	0	1	7.11	4.89	I-125 Plaque Radiation Therapy	Biopsy	0	1	0.78	0	1	missense	80409488 TGGC>AGGC	Q209L	13.2181	0					0					0					0						0	0							1
002-022	59	Female	Right	Unknown	0	0	14.27	9.45	I-125 Plaque Radiation Therapy	Biopsy	0	2	0.76	0	1	missense	80409485 CTTTGGC>CTTGGGC	Q209P	54.8272	0					0					0					0						0	0							0
002-023	45	Female	Left	Unknown	0	0	13.95	10.09	I-125 Plaque Radiation Therapy	Biopsy	0	1	0.82	0	1	missense	80409485 CTTTGGC>CTTGGGC	Q209P	47.0737	0					0					0					0						0	0							1
002-024	67	Female	Left	Unknown	0	0	10.51	3.24	I-125 Plaque Radiation Therapy	Biopsy	0	2	0.95	0	0					1	missense	3118942 A>T	Q209L	6.10305	0					0					1			frameshiftBlockSubstitution	52437550 GCTGTCATCCTCTCCAAAAA>GATT	L531fs	6.16718	0							0
003-001	54	Female	Right	Brown	0	0	7.6	4.4	Enucleation	Enucleation	0	1	0.62	0	0					1	missense	3118942 A>T	Q209L	19.6187	0					0					0						0	0							1
003-002	49	Female	Left	Blue/Green	0	0	15.4	13.1	Enucleation	Enucleation	0	1	1.096	0	0					1	missense	3118942 A>T	Q209L	47.8697	0					0					0						0	0							0
003-003	74	Female	Right	Blue/Green	0	0	17.8	17	Enucleation	Enucleation	0	1	0.837	0	0					1	missense	3118942 A>T	Q209L	46.1924	0					0					0						0	0							1
003-005	48	Male	Right	Brown	0	0	17.6	13.6	Enucleation	Enucleation	0	1	0.57	0	1	missense	80409488 TGGC>GGGC	Q209P	26.6801	0					0					0					0						0	1	missense	198267484 G >A	R625C	0	0.993	49.6748	0
003-010	69	Female	Right	Blue/Green	0	1	15	5.7	I-125 Plaque Radiation Therapy	Biopsy	0	2	1.02	0	0					0					0					1	missense	9389753 GA>TT	D630F	43.8315	1			SpliceSite	52439929 C>G	splice acceptor variant	79.2896	0							0
003-011	73	Female	Right	Blue/Green	0	1	11.5	6.8	I-125 Plaque Radiation Therapy	Biopsy	0	1	0.91	0	0					1	missense	3118942 A>T	Q209L	48.6677	0					0					0						0	0							0
003-012	75	Male	Left	Blue/Green	0	1	21.5	11	Enucleation	Enucleation	0	1	1.01	1	0					1	missense	3118942 A>T	Q209L	50.8526	0					0					0						0	1	missense	198267484 G >A	R625C	0	0.993	47.75	0
003-013	67	Male	Right	Blue/Green	0	0	7.9	2.2	I-125 Plaque Radiation Therapy	Biopsy	0	1	0.8	0	1	missense	80409488 TGGC>AGGC	Q209L	18.8354	0					0					0					0						0	0							0
003-014	55	Female	Left	Blue/Green	0	1	13.7	5.2	I-125 Plaque Radiation Therapy	Biopsy	0	2	1.01	0	1	missense	80409485 CTTTGGC>CTTGGGC	Q209P	10.7477	0					0					0					0						0	0							0
003-015	47	Female	Left	Blue/Green	0	0	15.9	6.2	I-125 Plaque Radiation Therapy	Biopsy	0	2	0.4	0	0					1	missense	3118942 A>T	Q209L	13.6204	0					0					0						0	0							0
003-016	59	Female	Right	Blue/Green	0	0	9.9	2.3	I-125 Plaque Radiation Therapy	Biopsy	0	2	0.27	0	1	missense	80409488 TGGC>AGGC	Q209L	4.6371	0					0					0					1			frameshiftInsertion	52437288 TGGAG>TGGGAG	I586fs	7.6864	0							0
003-018	71	Male	Right	Unknown	0	1	9.7	4	I-125 Plaque Radiation Therapy	Biopsy	0	1	0.83	0	1	missense	80409488 TGGC>AGGC	Q209L	42.7199	0					0					0					0						0	0							0
003-019	93	Male	Left	Blue/Green	0	0	23	12.7	Enucleation	Enucleation	0	2	0.16	1	1	missense	80409485 CTTTGGC>CTTGGGC	Q209P	57.4282	0					0					0					1	0	0.854	missense	52442545 T>C	D67G	97.1333	0							0
003-021	71	Female	Left	Intermediate	0	0	22	8.1	Enucleation	Enucleation	0	2	1.21	1	0					1	missense	3118942 A>T	Q209L	28.9724	0					0					1			nonsense	52438566 G>A	R385Ter	45.992	0							0
003-022	36	Female	Right	Brown	0	0	16.3	10.3	Enucleation	Enucleation	0	1	0.3	0	0					1	missense	3118942 A>T	Q209L	5.20781	0					0					0						0	0							1
003-023	72	Male	Right	Brown	0	1	26	15.7	Enucleation	Enucleation	0	1	0.74	0	0					1	missense	3118942 A>C	Q209P	46.6097	0					0					0						0	0							1
003-024	80	Female	Right	Brown	0	0	23	17	Enucleation	Enucleation	0	2	1.15	1	1	missense	80409485 CTTTGGC>CTTGGGC	Q209P	41.8773	0					0					0					0	0.07	0.324	missense	52437194 C>G	R617T	0	0							0
003-025	19	Female	Left	Intermediate	0	1	16.1	8.5	I-125 Plaque Radiation Therapy	Biopsy	0	1	1.13	0	0					1	missense	3118942 A>T	Q209L	53.3635	0					0					0						0	1	missense	198267483 C >T	R625H	0	0.999	46.9	0
005-001	69	Female	Right	Brown	0	0	12.74	3.34	Enucleation	Enucleation	0	1	0.98	0	0					1	missense	3118942 A>T	Q209L	47.992	0					0					0						0	0							1
005-002	60	Male	Right	Blue/Green	0	0	8.22	1.65	I-125 Plaque Radiation Therapy	Biopsy	0	1	0.43	0	1	missense	80409488 T >G	Q209P	84.2735	0					0					0					0						0	0							1
005-004	68	Male	Right	Blue/Green	0	0	16.48	7.9	Enucleation	Enucleation	0	2	0.72	0	0					1	missense	3118942 A>T	Q209L	49.7243	0					0					1	0	0.994	missense	52440366 T>A	N229I	93.3948	0							1
005-006	93	Female	Right	Blue/Green	0	0	14.67	2.94	I-125 Plaque Radiation Therapy	Biopsy	0	1	0.79	0	0					1	missense	3118942 A>T	Q209L	38.3459	0					0					0						0	1	missense	198267483 C>A	R625L	0	1	63.5135	0
005-008	73	Male	Right	Brown	0	0	22.4	15.85	Enucleation	Enucleation	0	2	1.38	0	1	missense	80409485 CTTTGGC>CTTGGGC	Q209P	44.6144	0					0					0					1			frameshiftDeletion	52442046 CAGGAGCACGCTCAGCAAGGCATGAG>CAG	H94fs	84.2975	0							0
005-009	76	Male	Right	Blue/Green	0	0	15.66	8.02	I-125 Plaque Radiation Therapy	Biopsy	0	1	0.53	0	0					1	missense	3118942 A>T	Q209L	49.423	0					0					0						0	0							1
005-010	84	Male	Right	Brown	0	0	17.62	1.6	Enucleation	Biopsy	0	2	0.71	0	1	missense	80409485 CTTTGGC>CTTGGGC	Q209P	25.79	0					0					0					1			frameshiftDeletion	52436655 CTCATCGTAGT>C	N670fs	40.7821	0							0
005-012	40	Female	Right	Blue/Green	0	0	12	6.35	Enucleation	Enucleation	0	1	0.8	0	1	missense	80409488 TGGC>AGGC	Q209L	49.2128	0					0					0					0						0	0							0
005-013	38	Male	Right	Blue/Green	0	0	12.29	1.86	I-125 Plaque Radiation Therapy	Biopsy	0	1	1.09	0	1	missense	80409485 CTTTGGC>CTTGGGC	Q209P	47.1473	0					0					0					0						0	0							0
005-015	56	Female	Left	Blue/Green	0	0	11.97	1.5	I-125 Plaque Radiation Therapy	Biopsy	0	1	0.46	1	0					1	missense	3118942 A>T	Q209L	29.0436	0					0					0						0	1	missense	198267484 G >A	R625C	0	0.993	23.4927	0
005-016	92	Female	Left	Blue/Green	0	0	13.74	3.83	I-125 Plaque Radiation Therapy	Biopsy	0	2	0.61	0	0					1	missense	3118942 AG>TG	Q209L	36.8737	0					0					1			SpliceSite	52441328 CGGGCCT>CGGGCC	splice acceptor variant	53.0035	0							0
005-018	65	Male	Left	Intermediate	0	0	14.7	3.2	I-125 Plaque Radiation Therapy	Biopsy	0	1	0.67	1	1	missense	80409488 TGGC>AGGC	Q209L	25.8847	0					0					0					0						0	1	missense	198267483 C >T	R625H	0	0.999	23.3617	0
005-019	77	Male	Left	Blue/Green	0	0	13.3	5.7	I-125 Plaque Radiation Therapy	Biopsy	0	2	0.502	0	1	missense	80409488 TGGC>AGGC	Q209L	43.2337	0					0					0					1	0	0.029	missense	52442542 T>C	D68G	82.0204	0							0
005-020	60	Female	Right	Blue/Green	0	0	9	6.12	I-125 Plaque Radiation Therapy	Biopsy	0	1	1.021	0	1	missense	80409485 CTTTGGC>CTTGGGC	Q209P	53.7037	0					0					0					0						0	0							0
005-021	75	Male	Right	Blue/Green	0	0	11.03	5.15	I-125 Plaque Radiation Therapy	Biopsy	0	1	0.87	0	0					1	missense	3118942 A>T	Q209L	50.201	0					0					0						0	0							1
005-022	63	Female	Right	Intermediate	0	0	11.66	3.63	I-125 Plaque Radiation Therapy	Biopsy	0	1	1.1	0	1	missense	80409488 TGGC>AGGC	Q209L	46.8196	0					0					0					0						0	0							0
005-023	67	Female	Right	Blue/Green	0	0	12.15	4.15	I-125 Plaque Radiation Therapy	Biopsy	0	1	0.99	1	0					1	missense	3118942 A>T	Q209L	46.3353	0					0					0						0	1	missense	198267483 C >T	R625H	0	0.999	44.8724	0
005-024	61	Female	Left	Blue/Green	0	1	20.52	7.75	Enucleation	Enucleation	0	2	1.06	1	0					1	missense	3118942 A>T	Q209L	48.4955	0					0					1			nonsense	52440916 C>T	W196Ter	93.5241	0							0
005-025	62	Female	Left	Blue/Green	0	0	14.88	2.91	I-125 Plaque Radiation Therapy	Biopsy	0	2	0.7	1	0					1	missense	3118942 A>T	Q209L	32.8485	0					0					1			frameshiftInsertion	52441198 A>AT	I191fs	48.366	0							0
006-001	72	Female	Right	Unknown	0	0	12.5	3.1	Proton Beam Therapy	Biopsy	0	1	0.93	0	1	missense	80409488 TGGC>GGGC	Q209P	7.21992	0					0					0					0						0	0							0
006-002	62	Male	Left	Unknown	0	0	6	4	Proton Beam Therapy	Biopsy	0	1	1.04	0	1	missense	80409485 CTTTGGC>CTTGGGC	Q209P	48.2252	0					0					0					0						0	0							0
006-004	70	Female	Right	Unknown	0	0	8	2.4	Proton Beam Therapy	Biopsy	0	1	0.95	1	1	missense	80409485 CTTTGGC>CTTGGGC	Q209P	35.0656	0					0					0					0						0	0							0
006-005	68	Male	Right	Unknown	0	0	10.5	3	Proton Beam Therapy	Biopsy	0	1	1.01	0	0					1	missense	3118942 A>T	Q209L	42.9574	0					0					0						0	0							0
006-006	51	Male	Left	Unknown	0	0	10	2.9	Proton Beam Therapy	Biopsy	0	1	0.91	0	1	missense	80409488 TGGC>GGGC	Q209P	42.9723	0					0					0					0						0	0							0
006-007	34	Female	Right	Unknown	0	1	15	8	Proton Beam Therapy	Biopsy	0	1	0.6	0	0					1	missense	3118942 A>T	Q209L	5.45546	0					0					0						0	0							0
006-008	59	Female	Left	Unknown	0	0	12	3.9	Proton Beam Therapy	Biopsy	0	1	0.46	1	1	missense	80409488 TGGC>AGGC	Q209L	46.8161	0					0					0					0						0	1	missense	198267483 C >T	R625H	0	0.999	48.024	0
006-011	58	Female	Right	Unknown	0	0	10	4.6	Proton Beam Therapy	Biopsy	0	1	0.39	0	0					1	missense	3118942 A>T	Q209L	43.7219	0					0					0						0	0							1
006-012	69	Female	Right	Unknown	0	0	8	2.8	Proton Beam Therapy	Biopsy	0	2	0.45	1	1	missense	80409485 CTTTGGC>CTTGGGC	Q209P	41.2205	0					0					0					1			SpliceSite	52443569 C>G	splice donor variant	76.699	0							0
006-013	69	Female	Right	Unknown	0	1	6	2.9	Proton Beam Therapy	Biopsy	0	1	0.88	0	1	missense	80409488 TGGC>AGGC	Q209L	44.7927	0					0					0					0						0	0							0
006-015	50	Male	Right	Unknown	0	0	12	2.6	Proton Beam Therapy	Biopsy	0	1	0.43	0	0					0					0					0					0						0	0							1
006-016	50	Male	Right	Unknown	0	1	16	14.2	Proton Beam Therapy	Enucleation	0	1	0.29	1	0					1	missense	3118942 A>T	Q209L	43.5653	0					0					0						0	0							0
006-018	95	Female	Left	Unknown	0	1	15	10.5	Proton Beam Therapy	Biopsy	0	2	1.06	1	0					1	missense	3118942 A>T	Q209L	50.0751	0					0					1	0	0.854	missense	52442545 T>C	D67G	94.5493	0							0
006-019	86	Male	Left	Unknown	0	0	12.5	6.6	Proton Beam Therapy	Biopsy	0	1	0.89	1	0					1	missense	3118942 A>T	Q209L	47.7912	0					0					0						0	0							0
006-023	38	Female	Right	Unknown	0	0	6.5	2.1	Proton Beam Therapy	Biopsy	0	2	0.06	0	1	missense	80409488 TGGC>GGGC	Q209P	8.26235	0					0					0					1			nonframeshiftInsertion	52436645 T>TGCA	C676dup	3.67766	0							0
006-024	70	Male	Left	Unknown	0	1	13.5	8.5	Proton Beam Therapy	Biopsy	0	2	0.57	0	1	missense	80409488 T >G	Q209P	83.5443	0					0					0					1			frameshiftDeletion	52438502 TC>T	E406fs	96.35	0							0
006-025	71	Female	Right	Unknown	0	0	10.5	3.4	Proton Beam Therapy	Biopsy	0	1	0.92	0	1	missense	80409488 TGGC>GGGC	Q209P	15.2047	0					0					0					0						0	0							0
006-026	70	Female	Right	Unknown	0	0	9	5	Proton Beam Therapy	Biopsy	0	2	1.46	1	0					1	missense	3118942 A>T	Q209L	49.5243	0					0					1			frameshiftInsertion	52440293 C>CT	T254fs	86.6152	0							0
006-027	88	Female	Right	Unknown	0	0	14	7.3	Proton Beam Therapy	Biopsy	0	2	1.53	0	1	missense	80409485 CTTTGGC>CTTGGGC	Q209P	41.6285	0					0					0					1			SpliceSite	52443760 CTGGGTGGGGCGACAAGAGGAG>C	splice acceptor variant	30.1155	0							0
007-001	66	Female	Right	Unknown	0	0	10.5	4.7	I-125 Plaque Radiation Therapy	Biopsy	0	2	1.02	1	0					1	missense	3118942 A>T	Q209L	29.6445	0					0					0						0	0							0
007-002	58	Female	Left	Unknown	0	0	14	7	I-125 Plaque Radiation Therapy	Biopsy	0	1	1.02	0	1	missense	80409488 TGGC>AGGC	Q209L	43.413	0					0					0					0						0	0							1
007-004	75	Female	Left	Unknown	0	0	9	1.8	I-125 Plaque Radiation Therapy	Biopsy	0	1	0.84	0	0					1	missense	3118942 A>T	Q209L	37.7377	0					0					0						0	0							1
007-005	61	Female	Left	Unknown	0	0	5.5	2.3	I-125 Plaque Radiation Therapy	Biopsy	0	1	0.88	0	1	missense	80409485 CTTTGGC>CTTGGGC	Q209P	63.1206	0					0					0					0						0	0							1
007-006	77	Female	Left	Unknown	0	1	11	6.6	I-125 Plaque Radiation Therapy	Biopsy	0	2	1.22	0	0					1	missense	3118942 A>T	Q209L	48.2206	0					0					1			SpliceSite	52440833 CAGGGCCCTTACCCT>C	splice donor variant	85.2941	0							0
007-007	53	Male	Right	Unknown	0	0	10.5	4.8	I-125 Plaque Radiation Therapy	Biopsy	0	1	0.85	1	1	missense	80409485 CTTTGGC>CTTGGGC	Q209P	66.7678	0					0					0					0						0	0							1
007-008	55	Male	Right	Unknown	0	0	16	11.1	I-125 Plaque Radiation Therapy	Biopsy	0	1	0.89	0	0					1	missense	3118942 A>T	Q209L	25.3634	0					0					0						0	0							1
007-009	80	Male	Left	Unknown	0	0	6.5	4.2	I-125 Plaque Radiation Therapy	Biopsy	0	1	0.91	0	0					1	missense	3118942 AG>TG	Q209L	50.1004	0					0					0						0	0							1
007-010	67	Female	Left	Unknown	0	1	7.4	3	I-125 Plaque Radiation Therapy	Biopsy	0	1	1.11	0	1	missense	80409488 TGGC>AGGC	Q209L	36.3911	0					0					0					0						0	0							0
007-012	78	Female	Right	Unknown	0	0	16	6.1	Enucleation	Biopsy	0	2	0.51	1	0					1	missense	3118942 A>T	Q209L	44.2993	0					0					0						0	0							0
007-014	59	Male	Left	Unknown	0	0	6.5	1.9	I-125 Plaque Radiation Therapy	Biopsy	0	1	0.62	1	0					1	missense	3118942 A>T	Q209L	39.748	0					0					0						0	1	missense	198267484 G >A	R625C	0	0.993	22.6027	0
007-015	61	Female	Right	Unknown	0	0	8.5	2.7	I-125 Plaque Radiation Therapy	Biopsy	0	1	0.99	0	0					1	missense	3118942 A>T	Q209L	51.1033	0					0					0						0	0							1
007-017	70	Male	Right	Unknown	0	0	13	7.2	I-125 Plaque Radiation Therapy	Biopsy	0	1	0.58	0	0					1	missense	3118942 A>T	Q209L	49.0982	0					0					0						0	0							0
007-018	84	Male	Right	Unknown	0	0	11	3.9	I-125 Plaque Radiation Therapy	Biopsy	0	2	1.44	0	0					1	missense	3118942 A>T	Q209L	45.7602	0					0					1			nonsense	52437906 TA>TT	Y418Ter	75.5009	0							0
007-019	52	Male	Left	Unknown	0	0	12	5.2	I-125 Plaque Radiation Therapy	Biopsy	0	1	0.79	0	1	missense	80409485 CTTTGGC>CTTGGGC	Q209P	47.8945	0					0					0					0						0	0							1
007-020	71	Male	Right	Unknown	0	0	14	6	I-125 Plaque Radiation Therapy	Biopsy	0	1	0.5	0	0					1	missense	3118942 A>T	Q209L	48.9458	0					0					0						0	1	missense	198267483 C >T	R625H	0	0.999	47.1014	0
007-021	55	Female	Right	Unknown	0	0	11	2.7	I-125 Plaque Radiation Therapy	Biopsy	0	1	0.9	0	1	missense	80409488 TGGC>AGGC	Q209L	48.4981	0					0					0					0						0	0							0
007-022	66	Female	Left	Unknown	0	1	19	4.5	I-125 Plaque Radiation Therapy	Biopsy	0	2	0.98	0	0					1	missense	3118942 A>T	Q209L	30.9512	0					0					1			frameshiftDeletion	52437685 ACT>A	S492fs	42.9361	0							0
007-024	65	Male	Left	Unknown	0	0	12	3.3	Proton Beam Therapy	Biopsy	0	1	0.98	0	0					1	missense	3118942 A>T	Q209L	40.04	0					0					0						0	0							1
007-025	66	Male	Right	Unknown	0	0	10	4.1	I-125 Plaque Radiation Therapy	Biopsy	0	1	0.79	0	1	missense	80409488 T >G	Q209P	37.6986	0					0					0					0						0	0							1
007-027	55	Female	Right	Unknown	0	1	20	7.3	I-125 Plaque Radiation Therapy	Biopsy	0	1	0.41	0	1	missense	80409485 CTTTGGC>CTTGGGC	Q209P	47.5511	0					0					0					0						0	1	missense	198267484 G >A	R625C	0	0.993	45.2646	0
007-029	77	Female	Left	Unknown	0	0	8.5	2.1	I-125 Plaque Radiation Therapy	Biopsy	0	1	1.05	0	0					1	missense	3118942 A>T	Q209L	42.9503	0					0					0						0	0							1
007-031	65	Male	Left	Unknown	0	0	6	1.3	I-125 Plaque Radiation Therapy	Biopsy	0	1	1.07	0	1	missense	80409488 T >G	Q209P	38.1572	0					0					0					0						0	1	missense	198267484 G >A	R625C	0	0.993	26.3	0
007-032	86	Male	Right	Unknown	0	0	15.5	3.5	I-125 Plaque Radiation Therapy	Biopsy	0	1	0.95	1	1	missense	80409485 CTTTGGC>CTTGGGC	Q209P	34.9662	0					0					0					0						0	0							1
007-034	86	Female	Right	Unknown	0	1	16	5.5	I-125 Plaque Radiation Therapy	Biopsy	0	2	0.91	0	1	missense	80409488 TGGC>AGGC	Q209L	41.2399	0					0					0					1			frameshiftInsertion, unknown	52443616 CC>CGGGGTC	G26fs	69.2244	0							0
007-035	31	Female	Right	Unknown	0	1	8	4.7	I-125 Plaque Radiation Therapy	Biopsy	0	1	0.93	1	1	missense	80409488 T >G	Q209P	48.3036	0					0					0					0						0	1	missense	198267484 G>T	R625S	0	1	46.9235	1
007-037	73	Male	Left	Unknown	0	0	9	1.5	I-125 Plaque Radiation Therapy	Biopsy	0	1	0.92	0	1	missense	80409488 TGGC>GGGC	Q209P	6.99547	0					0					0					0						0	0							1
007-038	70	Male	Left	Unknown	0	1	18	8.7	I-125 Plaque Radiation Therapy	Biopsy	0	1	0.6	1	0					1	missense	3118942 A>T	Q209L	32.1429	0					0					0						0	1	missense	198267484 G >A	R625C	0	0.993	30.6729	0
007-039	87	Female	Right	Unknown	0	0	12.5	2	I-125 Plaque Radiation Therapy	Biopsy	0	2	0.32	1	0					1	missense	3118942 A>T	Q209L	15.1076	0					0					1	0.2	0.927	missense	52436408 T>C	I696V	6.00375	0							0
007-040	57	Female	Left	Blue/Green	0	0	8	1.75	Other	Biopsy	0	1	0.649	1	1	missense	80409488 TGGC>AGGC	Q209L	22.8745	0					0					0					0						0	0							0
007-041	49	Male	Right	Blue/Green	0	1	5	3.6	I-125 Plaque Radiation Therapy	Biopsy	0	1	0.854	0	0					1	missense	3118942 A>T	Q209L	20.8124	0					0					1	0	0.985	missense	52440349 G>A	P235S	24.25	0							1
007-042	55	Male	Right	Unknown	0	0	11.5	5	I-125 Plaque Radiation Therapy	Biopsy	0	1	0.933	1	1	missense	80409488 TGGC>AGGC	Q209L	46.1072	0					0					0					0						0	0							0
007-044	69	Male	Left	Unknown	0	0	12	1.75	I-125 Plaque Radiation Therapy	Biopsy	0	1	0.3	1	1	missense	80409485 CTTTGGC>CTTGGGC	Q209P	26.5147	0					0					0					0						0	1	missense	198267483 C >T	R625H	0	0.999	15.4971	0
007-047	78	Female	Left	Unknown	0	0	9	1.85	I-125 Plaque Radiation Therapy	Biopsy	0	1	1.07	0	0					1	missense	3118942 A>T	Q209L	10.1304	0					0					0						0	0							0
007-048	65	Female	Right	Unknown	0	0	13.5	3.5	I-125 Plaque Radiation Therapy	Biopsy	0	1	0.33	0	1	missense	80409487 TTGGC>ATAGC	Q209Y	47.6027	0					0					0					0						0	0							1
007-049	53	Female	Right	Blue/Green	0	0	6.5	2.2	I-125 Plaque Radiation Therapy	Biopsy	0	1	0.94	0	1	missense	80409488 TGGC>AGGC	Q209L	48.2126	0					0					0					0						0	0							1
007-050	52	Male	Left	Unknown	0	0	10	2	I-125 Plaque Radiation Therapy	Biopsy	0	1	0.79	0	1	missense	80409488 TGGC>AGGC	Q209L	33.8563	0					0					0					0						0	0							0
007-051	32	Male	Left	Unknown	0	0	12	5.4	I-125 Plaque Radiation Therapy	Biopsy	0	2	0.36	0	0					1	missense	3118942 A>T	Q209L	48.1407	0					0					1			nonsense	52436624 G>A	Q684Ter	83.1832	0							0
007-053	78	Male	Left	Unknown	0	0	15	4.6	I-125 Plaque Radiation Therapy	Biopsy	0	2	0.86	1	0					1	missense	3118942 A>T	Q209L	50.1508	0					0					1			frameshiftDeletion	52440390 TCCCTGCAGTCACAGCCGCAGCCGTG>T		96.1783	0							0
007-057	68	Female	Right	Unknown	0	0	15.5	3.2	I-125 Plaque Radiation Therapy	Biopsy	0	1	0.66	0	1	missense	80409485 CTTTGGC>CTTGGGC	Q209P	49.6708	0					0					0					0						0	1	missense	198267483 C >T	R625H	0	0.999	46.2866	0
007-060	79	Male	Right	Unknown	0	0	14	8	I-125 Plaque Radiation Therapy	Biopsy	0	2	0.45	0	1	missense	80412493 C>T	R183Q	50.4252	0					0					0					1			frameshiftDeletion	52439298 TC>T	E315fs	97.4203	0							0
007-061	53	Male	Right	Unknown	0	1	14	4.5	I-125 Plaque Radiation Therapy	Biopsy	0	1	0.92	0	1	missense	80409485 CTTTGGC>CTTGGGC	Q209P	35.8118	0					0					0					0						0	0							1
007-062	58	Female	Left	Unknown	0	0	13.5	1.9	I-125 Plaque Radiation Therapy	Biopsy	0	1	0.89	1	1	missense	80409488 TGGC>AGGC	Q209L	30.7302	0					0					0					0						0	0							0
007-064	66	Female	Left	Unknown	0	0	10.5	2.5	I-125 Plaque Radiation Therapy	Biopsy	0	2	0.78	1	1	missense	80409485 CTTTGGC>CTTGGGC	Q209P	54.6121	0					0					0					1			frameshiftDeletion	52440288 ACTGTCTGACGGTTCACCTTCAGCACATGCAGC>A	R244fs	59.8069	0							0
007-066	61	Male	Left	Unknown	0	0	11.5	3.5	I-125 Plaque Radiation Therapy	Biopsy	0	1	1.03	0	1	missense	80409488 T >G	Q209P	41.3567	0					0					0					0						0	0							1
007-067	64	Female	Left	Unknown	0	0	8	1.7	I-125 Plaque Radiation Therapy	Biopsy	0	2	1.31	1	0					1	missense	3118942 A>T	Q209L	43.5743	0					0					0						0	0							0
007-068	65	Male	Left	Unknown	0	1	7.5	2.8	I-125 Plaque Radiation Therapy	Biopsy	0	1	0.96	0	1	missense	80409485 CTTTGGC>CTTGGGC	Q209P	46.0993	0					0					0					0						0	0							0
007-069	68	Male	Right	Unknown	0	0	8.5	2.3	I-125 Plaque Radiation Therapy	Biopsy	0	1	0.7	0	1	missense	80409485 CTTTGGC>CTTGGGC	Q209P	67.8138	0					0					0					0						0	0							1
007-071	68	Male	Left	Unknown	0	0	14	3.4	Enucleation	Biopsy	0	1	0.99	0	1	missense	80409485 CTTTGGC>CTTGGGC	Q209P	45.736	0					0					0					0						0	0							1
007-074	69	Male	Right	Unknown	0	0	11.5	5.4	I-125 Plaque Radiation Therapy	Biopsy	0	1	0.96	0	0					1	missense	3118942 A>T	Q209L	53.4137	0					0					0						0	0							1
007-077	60	Male	Right	Unknown	0	0	8.5	2.8	I-125 Plaque Radiation Therapy	Biopsy	0	1	0.87	0	0					1	missense	3118942 A>T	Q209L	51.5562	0					0					0						0	0							1
007-080	68	Female	Left	Unknown	0	0	9.5	4.4	I-125 Plaque Radiation Therapy	Biopsy	0	1	0.94	0	0					1	missense	3118942 A>T	Q209L	39.7295	0					0					0						0	0							0
007-083	70	Female	Left	Unknown	0	0	13	5.5	I-125 Plaque Radiation Therapy	Biopsy	0	2	1.04	1	0					1	missense	3118942 A>T	Q209L	35.994	0					0					1	0	0.841	missense	52441974 C>G	E125D	63.2479	0							0
007-084	65	Female	Left	Unknown	0	0	15.5	1.25	I-125 Plaque Radiation Therapy	Biopsy	0	1	0.48	1	0					1	missense	3118942 AG>TG	Q209L	25.0754	0					0					0						0	1	missense	198267484 G >A	R625C	0	0.993	25.55	0
007-085	51	Male	Right	Unknown	0	1	11	2.9	I-125 Plaque Radiation Therapy	Biopsy	0	2	0.77	1	0					1	missense	3118942 A>T	Q209L	47.5451	0					0					1			frameshiftInsertion	52440293 C>CT	T254fs	94.257	0							0
007-086	65	Female	Left	Unknown	0	1	17.5	6.9	I-125 Plaque Radiation Therapy	Biopsy	0	2	1.26	0	0					1	missense	3118942 A>T	Q209L	41.2619	0					0					1			frameshiftInsertion	52436639 T>TA	I679fs	65.98	0							0
007-087	42	Male	Right	Unknown	0	0	5.5	2	I-125 Plaque Radiation Therapy	Biopsy	0	1	0.96	0	0					1	missense	3118942 A>T	Q209L	47.321	0					0					0						0	0							1
007-088	82	Male	Right	Unknown	0	0	7	2.75	I-125 Plaque Radiation Therapy	Biopsy	0	1	1.16	0	0					1	missense	3118942 A>T	Q209L	47.9658	0					0					0						0	0							1
007-089	62	Male	Left	Unknown	0	0	13.5	3.7	I-125 Plaque Radiation Therapy	Biopsy	0	2	0.34	1	0					1	missense	3118942 A>T	Q209L	51.1791	0					0					1			frameshiftDeletion	52442523 AT>A	D74fs	97.4982	0							0
007-090	39	Female	Left	Blue/Green	0	0	9.5	3.2	I-125 Plaque Radiation Therapy	Biopsy	0	1	0.78	0	1	missense	80409488 TGGC>AGGC	Q209L	46.5672	0					0					0					0						0	0							0
007-092	53	Male	Right	Unknown	0	0	7.5	2.2	I-125 Plaque Radiation Therapy	Biopsy	0	2	0.48	1	1	missense	80409485 CTTTGGC>CTTGGGC	Q209P	16.9192	0					0					0					1			frameshiftDeletion	52439186 GGGAGTGGGGTTGGGGT>G	H347fs	39.4653	0							0
007-093	23	Male	Right	Unknown	0	0	10	2.2	I-125 Plaque Radiation Therapy	Biopsy	0	1	0.63	1	0					1	missense	3118942 A>T	Q209L	5.85879	0					0					0						0	1	missense	198267475 T>C	T628A	0.05	0.999	3.46097	0
007-094	99	Female	Left	Unknown	0	0	7.5	2.5	I-125 Plaque Radiation Therapy	Biopsy	0	1	0.92	1	0					0					0					1	missense	9389753 GA>TT	D630F	33.6842	0						0	1	missense	198267483 C >T	R625H	0	0.999	35.503	0
007-095	53	Male	Right	Unknown	0	0	15.5	7	I-125 Plaque Radiation Therapy	Biopsy	0	1	0.57	0	0					1	missense	3118942 A>T	Q209L	45.8942	0					0					0						0	0							1
007-098	71	Female	Left	Unknown	0	1	22	10.6	Enucleation	Biopsy	0	2	0.51	1	1	missense	80412493 C>T	R183Q	96.2357	0					0					0					1			frameshiftDeletion	52442560 ACCTTTCGCCGGGAC>A	S58fs	98.7352	0							0
007-099	79	Male	Right	Blue/Green	0	0	16	5.9	I-125 Plaque Radiation Therapy	Biopsy	0	2	0.95	0	0					1	missense	3118942 A>T	Q209L	53.7613	0					0					1			frameshiftDeletion	52436646 GCAGATGAACT>G	E673fs	98.2692	0							0
007-101	48	Male	Right	Unknown	0	0	20	18	Enucleation	Biopsy	0	2	1.18	1	0					0					0					0					1			frameshiftDeletion	52439271 GGGGCTTGTGCGCATGA>G	S319fs	83.4061	0							0
007-103	64	Female	Right	Unknown	0	0	6.5	2	I-125 Plaque Radiation Therapy	Biopsy	0	2	0.49	0	1	missense	80412493 C>T	R183Q	9.25	0					0					0					1			frameshiftBlockSubstitution	52437677 GTGTCTGTACT>GTGTACG	S492fs	74.7103	0							0
007-105	40	Male	Left	Unknown	0	0	16.5	14	Enucleation	Biopsy	1	1	0.98	1	0					1	missense	3118942 A>T	Q209L	44.2105	0					0					0						0	1	missense	198267484 G >A	R625C	0	0.993	46.7002	0
007-106	45	Male	Left	Unknown	0	0	15	3.7	I-125 Plaque Radiation Therapy	Biopsy	0	2	0.95	0	1	missense	80409485 CTTTGGC>CTTGGGC	Q209P	28.4478	0					0					0					0						0	0							0
007-107	67	Male	Left	Unknown	0	1	14	4	I-125 Plaque Radiation Therapy	Biopsy	0	2	0.83	0	0					0					0					1	missense	9389753 GA>TT	D630F	50.6272	0						0	0							0
007-108	83	Male	Right	Unknown	0	1	17.5	7	I-125 Plaque Radiation Therapy	Biopsy	0	1	1.25	0	1	missense	80409485 CTTTGGC>CTTGGGC	Q209P	40.2433	0					0					0					0						0	0							1
007-109	67	Male	Left	Unknown	0	1	19	10.7	Enucleation	Biopsy	0	2	0.9	1	1	missense	80409488 TGGC>AGGC	Q209L	51.7363	0					0					0					0						0	0							1
007-110	83	Male	Left	Unknown	0	0	12.5	3.5	I-125 Plaque Radiation Therapy	Biopsy	0	1	0.03	1	0					1	missense	3118942 A>T	Q209L	19.2443	0					0					0						0	0							1
007-111	59	Male	Left	Unknown	0	0	14	7.2	Enucleation	Biopsy	0	1	0.93	0	0					1	missense	3118942 A>T	Q209L	48.0201	0					0					0						0	0							1
007-112	67	Female	Left	Unknown	0	1	14	6	I-125 Plaque Radiation Therapy	Biopsy	0	2	0.95	1	1	missense	80409488 TGGC>AGGC	Q209L	73.8448	0					0					0					1	0	0.999	missense	52441252 T>C	Y173C	74.5098	0							0
007-116	72	Female	Left	Unknown	0	0	13.5	3.5	I-125 Plaque Radiation Therapy	Biopsy	0	1	0.89	0	0					1	missense	3118942 A>T	Q209L	49.324	0					0					0						0	0							1
007-117	64	Female	Left	Unknown	0	1	10.5	4.5	I-125 Plaque Radiation Therapy	Biopsy	0	1	0.93	1	1	missense	80409485 CTTTGGC>CTTGGGC	Q209P	53.2961	0					0					0					0						0	1	missense	198267484 G >A	R625C	0	0.993	49.0245	0
007-118	79	Female	Left	Unknown	0	0	7	4	I-125 Plaque Radiation Therapy	Biopsy	0	2	0.86	0	0					1	missense	3118942 A>T	Q209L	40.463	0					0					1			SpliceSite	52441178 CATGGTGCCTACCATGGTCAATGGGG>C	splice donor variant	66.4188	0							0
007-120	73	Female	Right	Blue/Green	0	0	11	4.5	I-125 Plaque Radiation Therapy	Biopsy	0	1	1.08	0	1	missense	80409488 TGGC>AGGC	Q209L	20.0994	0					0					0					0						0	0							1
007-121	55	Female	Right	Brown	0	1	18	8.6	I-125 Plaque Radiation Therapy	Biopsy	0	1	0.77	1	0					1	missense	3118942 A>T	Q209L	48.4211	0					0					0						0	1	missense	198267483 C >T	R625H	0	0.999	45.2726	0
007-122	50	Male	Left	Blue/Green	0	1	14	9.7	I-125 Plaque Radiation Therapy	Biopsy	0	1	1.01	0	0					1	missense	3118942 A>T	Q209L	34.2369	0					0					0						0	0							1
008-005	69	Male	Right	Blue/Green	0	0	11.5	7	I-125 Plaque Radiation Therapy	Biopsy	0	1	0.53	0	1	missense	80409488 T >G	Q209P	49.2761	0					0					0					0						0	0							0
008-006	62	Male	Right	Blue/Green	0	0	11	1.9	I-125 Plaque Radiation Therapy	Biopsy	0	1	1.19	0	0					1	missense	3118942 A>T	Q209L	9.42828	0					0					0						0	0							0
008-007	36	Female	Right	Blue/Green	0	1	14	10.8	I-125 Plaque Radiation Therapy	Biopsy	0	1	0.98	1	0					1	missense	3118942 A>T	Q209L	52.4598	0					0					0						0	1	missense	198267483 C >T	R625H	0	0.999	46.9235	0
008-008	67	Male	Left	Blue/Green	0	0	16	6.5	I-125 Plaque Radiation Therapy	Biopsy	0	1	0.98	0	1	missense	80409488 TGGC>AGGC	Q209L	48.0974	0					0					0					0						0	0							1
008-012	48	Male	Left	Intermediate	0	0	11	3.3	I-125 Plaque Radiation Therapy	Biopsy	0	1	0.82	1	0					1	missense	3118942 A>T	Q209L	55.1256	0					0					0						0	1	missense	198267483 C >T	R625H	0	0.999	41.4207	0
008-014	49	Female	Right	Blue/Green	0	0	8	1.7	I-125 Plaque Radiation Therapy	Biopsy	0	1	0.34	1	1	missense	80409485 CTTTGGC>CTTGGGC	Q209P	19.2405	0					0					0					1			frameshiftBlockSubstitution	52438571 CGGCCCACACCTGCC>G	A379fs	17.7189	0							0
008-015	42	Female	Left	Blue/Green	0	1	21	9	Enucleation	Biopsy	0	1	0.77	0	0					1	missense	3118942 A>T	Q209L	48.9479	0					0					0						0	1	missense	198267484 G >A	R625C	0	0.993	49.45	0
008-016	73	Male	Right	Brown	0	0	9.5	3.7	I-125 Plaque Radiation Therapy	Biopsy	0	1	1.08	1	0					1	missense	3118942 A>T	Q209L	50.5258	0					0					0						0	1	missense	198267483 C >T	R625H	0	0.999	49.925	0
008-017	63	Male	Left	Intermediate	0	1	19	7.9	I-125 Plaque Radiation Therapy	Biopsy	0	2	1.35	0	1	missense	80409485 CTTTGGC>CTTGGGC	Q209P	56.7458	0					0					0					1			frameshiftInsertion	52441300 T>TA	N157fs	84.8238	0							0
008-018	64	Male	Left	Blue/Green	0	0	14	7.7	I-125 Plaque Radiation Therapy	Biopsy	0	1	1.14	0	1	missense	80409488 TGGC>AGAC	Q209L	41.2449	0					0					0					0						0	0							1
008-019	49	Female	Right	Intermediate	0	0	6	2.8	I-125 Plaque Radiation Therapy	Biopsy	0	1	0.39	0	0					1	missense	3118942 A>T	Q209L	46.988	0					0					0						0	1	missense	198267483 C >T	R625H	0	0.999	46.2231	0
008-021	37	Female	Right	Blue/Green	0	0	4.5	1.1	I-125 Plaque Radiation Therapy	Biopsy	0	1	0.95	0	0					1	missense	3118942 AG>TC	Q209L	6.58291	0					0					0						0	0							0
008-023	59	Male	Right	Blue/Green	0	0	12	5.1	I-125 Plaque Radiation Therapy	Biopsy	0	2	1.05	1	0					1	missense	3118942 A>T	Q209L	40.661	0					0					0						0	0							0
008-024	58	Female	Left	Intermediate	0	0	6	2.4	I-125 Plaque Radiation Therapy	Biopsy	0	1	0.29	0	0					0					0					1	missense	9389753 G>T	D630Y	53.7037	1			SpliceSite	52441189 C>T	splice donor variant	87.7255	0							0
008-027	60	Female	Right	Intermediate	0	0	9	3.1	I-125 Plaque Radiation Therapy	Biopsy	0	1	1.01	0	1	missense	80409485 CTTTGGC>CTTGGGC	Q209P	32.7595	0					0					0					0						0	0							1
008-031	67	Male	Left	Blue/Green	0	1	20	10.5	Enucleation	Biopsy	0	2	0.31	1	0					1	missense	3118942 A>T	Q209L	28.3241	0					0					1			frameshiftInsertion	52438524 C>CAT	D399fs	92.6554	0							0
008-032	40	Female	Right	Blue/Green	0	0	17	7	I-125 Plaque Radiation Therapy	Biopsy	0	1	0.89	1	0					1	missense	3118942 A>T	Q209L	44.9624	0					0					0						0	0							0
008-033	57	Male	Left	Blue/Green	0	0	11	3	I-125 Plaque Radiation Therapy	Biopsy	0	2	1.13	0	1	missense	80409485 CTTTGGC>CTTGGGC	Q209P	33.3502	0					0					0					1			SpliceSite	52440827 CAGGCACAGGGCCCTTACCCTGCAGTGGCGAGGCCGAT>C	splice donor variant	66.609	0							0
008-034	68	Male	Left	Blue/Green	0	0	14	5.1	I-125 Plaque Radiation Therapy	Biopsy	0	1	0.57	1	0					1	missense	3118942 A>T	Q209L	15.9239	0					0					0						0	1	missense	198267483 C >T	R625H	0	0.999	20.3236	0
008-036	70	Male	Left	Blue/Green	0	0	8.7	3	I-125 Plaque Radiation Therapy	Biopsy	0	1	0.84	0	0					1	missense	3118942 A>T	Q209L	50.025	0					0					0						0	0							1
008-039	57	Female	Right	Blue/Green	0	0	9	2.45	I-125 Plaque Radiation Therapy	Biopsy	0	1	1.1	1	0					0					0					1	missense	9389753 GA>TT	D630F	31.7794	0						0	1	missense	198267483 C >T	R625H	0	0.999	30.9655	0
009-005	46	Male	Left	Blue/Green	0	1	22.5	9.9	Enucleation	Biopsy	0	1	0.85	1	0					1	missense	3118942 A>T	Q209L	36.5548	0					0					0						0	1	missense	198267483 C >T	R625H	0	0.999	39.8	0
009-008	72	Male	Right	Blue/Green	0	1	22.6	6.1	Enucleation	Biopsy	0	2	1.19	1	1	missense	80409488 TGGC>AGGC	Q209L	45.9308	0					0					0					0						0	0							0
009-009	82	Male	Left	Unknown	0	1	16.3	10	I-125 Plaque Radiation Therapy	Biopsy	0	2	1.19	1	0					1	missense	3118942 AG>TG	Q209L	48.4484	0					0					0						0	0							0
009-012	81	Female	Right	Unknown	0	0	12	2.6	I-125 Plaque Radiation Therapy	Biopsy	0	1	0.87	0	1	missense	80409488 TGGC>AGGC	Q209L	45.0911	0					0					0					0						0	0							0
009-013	93	Female	Right	Unknown	0	0	12	3.4	I-125 Plaque Radiation Therapy	Biopsy	0	1	0.9	0	0					0					0					0					0						0	0							1
009-014	80	Female	Right	Unknown	0	0	15.4	5	I-125 Plaque Radiation Therapy	Biopsy	0	1	0.71	1	1	missense	80409488 TGGC>AGGC	Q209L	47.5241	0					0					0					0						0	1	missense	198267483 C >T	R625H	0	0.999	48.0147	0
009-015	61	Female	Right	Unknown	0	1	20.5	12	Enucleation	Biopsy	0	2	0.82	1	1	missense	80409485 CTTTGGC>CTTGGGC	Q209P	29.3068	0					0					0					1			nonsense	52437306 T>A	K580Ter	41.2322	0							0
009-017	74	Female	Right	Unknown	0	0	12	2.6	I-125 Plaque Radiation Therapy	Biopsy	0	2	1.04	1	0					1	missense	3118942 A>T	Q209L	48.1723	0					0					0						0	0							0
009-020	65	Female	Left	Unknown	0	0	10	2.7	I-125 Plaque Radiation Therapy	Biopsy	0	1	0.89	1	0					1	missense	3118942 A>T	Q209L	5.75576	0					0					0						0	1	missense	198267483 C >T	R625H	0	0.999	5.6	0
009-021	70	Male	Left	Unknown	0	0	12	3.1	I-125 Plaque Radiation Therapy	Biopsy	0	1	0.35	0	1	missense	80409485 CTTTGGC>CTTGGGC	Q209P	43.1841	0					0					0					0						0	0							1
009-022	68	Male	Left	Unknown	0	0	12	7.3	I-125 Plaque Radiation Therapy	Biopsy	0	1	0.5	0	0					1	missense	3118942 A>T	Q209L	44.7342	0					0					0						0	0							1
009-024	37	Male	Left	Unknown	0	0	8	5.2	I-125 Plaque Radiation Therapy	Biopsy	0	1	0.81	1	1	missense	80409485 CTTTGGC>CTTGGGC	Q209P	46.1695	0					0					0					0						0	1	missense	198267483 C >T	R625H	0	0.999	50.8419	0
009-026	61	Female	Right	Unknown	0	0	17.8	6.2	I-125 Plaque Radiation Therapy	Biopsy	0	2	0.69	1	0					1	missense	3118942 A>T	Q209L	32.381	0					0					1			frameshiftDeletion	52441294 AG>A	S160fs	38.3949	0							0
009-027	77	Female	Right	Blue/Green	0	1	20	9.4	Enucleation	Enucleation	0	2	0.63	1	1	missense	80409488 TGGC>CGGC	Q209R	44.4952	0					0					0					1			frameshiftDeletion	52442508 GTTATTCACAATATCATCATCAATCA>G	V71fs	81.916	0							0
009-028	79	Male	Left	Blue/Green	0	0	20	11.9	Enucleation	Biopsy	0	2	1.38	1	1	missense	80409485 CTTTGGC>CTTGGGC	Q209P	47.3014	0					0					0					1			nonframeshiftDeletion	52441268 ACGCCTCCATGGTCCGCACTGCACTA>AA	S160_A167del	92.3713	0							0
009-029	79	Male	Left	Unknown	0	0	12	3.4	I-125 Plaque Radiation Therapy	Biopsy	0	1	0.93	0	1	missense	80409485 CTTTGGC>CTTGGGC	Q209P	49.828	0					0					0					0						0	0							1
009-030	65	Male	Left	Unknown	0	0	17.5	7.4	I-125 Plaque Radiation Therapy	Biopsy	0	2	1.11	1	0					1	missense	3118942 A>T	Q209L	50.3255	0					0					1			SpliceSite	52443734 ATCTTCCACGAGCAGGGTGAAGAGGCC>A	splice acceptor variant	91.3978	0							0
009-032	57	Male	Right	Unknown	0	0	16	8.8	I-125 Plaque Radiation Therapy	Biopsy	0	1	0.92	0	0					1	missense	3118942 A>T	Q209L	49.0216	0					0					0						0	0							1
009-033	58	Male	Right	Unknown	0	0	14	1.8	I-125 Plaque Radiation Therapy	Biopsy	0	2	1.12	0	1	missense	80409485 CTTTGGC>CTTGGGC	Q209P	48.7768	0					0					0					0						0	0							0
009-034	79	Male	Right	Unknown	0	0	13	3.4	I-125 Plaque Radiation Therapy	Biopsy	0	1	0.92	0	0					1	missense	3118942 A>T	Q209L	49.1984	0					0					0						0	0							1
009-035	87	Male	Right	Unknown	0	1	14.8	10.8	I-125 Plaque Radiation Therapy	Biopsy	0	2	1.09	0	0					1	missense	3118942 A>T	Q209L	51.2782	0					0					1			SpliceSite	52440843 ACCCTGCAGTGGCG>A	splice donor variant	92.4832	0							0
009-036	64	Male	Right	Unknown	0	0	12	1.8	I-125 Plaque Radiation Therapy	Biopsy	0	1	1	0	1	missense	80409485 CTTTGGC>CTTGGGC	Q209P	45.0025	0					0					0					0						0	1	missense	198267484 G >A	R625C	0	0.993	16.8168	0
009-037	71	Male	Left	Unknown	0	0	17	9	I-125 Plaque Radiation Therapy	Biopsy	0	2	0.73	0	0					1	missense	3118942 A>T	Q209L	41.1323	0					0					1			stoploss	52436306 A>G	Ter730R	57.0909	0							0
009-038	51	Male	Left	Unknown	0	1	18	7	I-125 Plaque Radiation Therapy	Biopsy	0	2	0.54	1	1	missense	80409485 CTTTGGC>CTTGGGC	Q209P	48.2125	0					0					0					1			frameshiftDeletion	52440865 ACGCT>A	E212fs	86.4341	0							0
009-040	68	Male	Right	Unknown	0	0	14.2	4	I-125 Plaque Radiation Therapy	Biopsy	0	2	1.04	0	1	missense	80409485 CTTTGGC>CTTGGGC	Q209P	37.8788	0					0					0					1			frameshiftDeletion	52442562 CT>C	K61fs	68.75	0							0
009-041	85	Female	Left	Unknown	0	0	13.5	11	I-125 Plaque Radiation Therapy	Biopsy	0	2	0.13	1	0					0					1	missense	49281339 T>A	L129Q	44.7383	0					1			frameshiftDeletion	52437250 TG>T	P598fs	85.1406	0							0
009-042	47	Male	Right	Unknown	0	0	12	3.5	I-125 Plaque Radiation Therapy	Biopsy	0	1	0.93	0	0					1	missense	3118942 A>T	Q209L	48.3693	0					0					0						0	0							1
009-044	63	Male	Right	Unknown	0	0	12.7	5.8	I-125 Plaque Radiation Therapy	Biopsy	0	2	0.14	0	0					0					0					0					1	0.81	0.578	missense	52437719 T>C	H481R	48.6486	0							0
009-045	39	Female	Right	Unknown	0	0	15	6.4	I-125 Plaque Radiation Therapy	Biopsy	0	1	0.85	0	1	missense	80409488 TGGC>AGGC	Q209L	48.3246	0					0					0					0						0	0							0
009-047	69	Female	Right	Unknown	0	0	8	2.7	I-125 Plaque Radiation Therapy	Biopsy	0	1	1.02	0	0					1	missense	3118942 A>T	Q209L	45.2584	0					0					0						0	0							1
009-048	70	Female	Right	Unknown	0	0	17.39	8	I-125 Plaque Radiation Therapy	Biopsy	0	2	0.65	0	1	missense	80409488 TGGC>AGGC	Q209L	46.7447	0					0					0					1			nonsense	52439862 C>A	E284Ter	85.4207	0							0
009-049	78	Male	Left	Unknown	0	0	14	2.2	I-125 Plaque Radiation Therapy	Biopsy	0	2	0.59	1	1	nonframeshiftInsertion	80409493 C>CCCT	G207dup	68.3544	0					0					0					1	0	0.998	missense	52442014 A>C	L112R	89.5939	0							0
009-050	69	Female	Right	Unknown	0	0	16	5.2	I-125 Plaque Radiation Therapy	Biopsy	0	2	0.38	1	1	missense	80409485 CTTTGGC>CTTGGGC	Q209P	48.6911	0					0					0					1	0	1	missense	52441261 A>C	F170C	84.2231	0							0
009-052	49	Female	Left	Unknown	0	0	13	2.5	I-125 Plaque Radiation Therapy	Biopsy	0	1	0.65	0	1	missense	80409488 TGGC>AGGC	Q209L	39.9189	0					0					0					0						0	1	missense	198267483 C >T	R625H	0	0.999	41.3914	0
009-053	78	Female	Left	Unknown	0	0	16	3.9	I-125 Plaque Radiation Therapy	Biopsy	0	2	1.28	1	0					1	missense	3118942 A>T	Q209L	46.6934	0					0					1			nonsense	52440916 C>T	W196Ter	93.5	0							0
009-054	69	Male	Left	Unknown	0	0	16	6.3	I-125 Plaque Radiation Therapy	Biopsy	0	1	1.05	0	0					1	missense	3118942 A>T	Q209L	50.8754	0					0					0						0	0							0
009-055	60	Male	Left	Blue/Green	0	0	18	6	I-125 Plaque Radiation Therapy	Biopsy	0	2	0.13	0	0					1	missense	3118942 A>C	Q209P	34.5208	0					0					1			frameshiftDeletion	52441311 AG>A	P153fs	73.3903	0							1
009-056	77	Male	Right	Unknown	0	0	10	3.3	I-125 Plaque Radiation Therapy	Biopsy	0	1	0.61	0	1	missense	80409488 TGGC>AGGC	Q209L	44.7943	0					0					0					0						0	0							1
009-058	75	Male	Left	Intermediate	0	0	28.9	7.9	Enucleation	Biopsy	0	2	0.32	1	1	missense	80409485 CTTTGGC>CTTGGGC	Q209P	49.4872	0					0					0					1			frameshiftDeletion	52442050 AG>A	L100fs	97.9381	0							1
009-059	71	Female	Right	Unknown	0	0	18	6.8	Enucleation	Biopsy	0	2	1.43	0	0					1	missense	3118942 A>T	Q209L	45.0853	0					0					1			frameshiftDeletion	52441245 AGGCACAT>A	Y173fs	75.3862	0							0
009-101	68	Male	Right	Unknown	0	0	17	8.2	I-125 Plaque Radiation Therapy	Biopsy	0	1	0.7	0	1	missense	80409488 TGGC>AGGC	Q209L	50.7092	0					0					0					0						0	0							1
009-104	53	Male	Left	Unknown	0	0	10.5	4.1	Enucleation	Biopsy	0	1	0.85	0	0					1	missense	3118942 A>T	Q209L	37.3434	0					0					0						0	0							0
009-107	76	Female	Left	Brown	0	1	13.8	4	I-125 Plaque Radiation Therapy	Biopsy	0	2	0.74	1	0					1	missense	3118942 A>T	Q209L	37.8186	0					0					1	0.02	0.977	missense	52437785 A>T	L459H	10.0962	0							0
009-108	86	Female	Left	Unknown	0	0	18	7.4	I-125 Plaque Radiation Therapy	Biopsy	0	2	0.38	1	0					1	missense	3118942 A>T	Q209L	46.6967	0					0					1			SpliceSite	52441188 A>T	splice donor variant	83.3501	0							0
009-110	79	Male	Left	Unknown	0	1	20	6.4	Enucleation	Biopsy	0	2	1.01	1	0					1	missense	3118942 A>T	Q209L	5.75576	0					0					1			frameshiftDeletion	52436870 CA>C	L636fs	6.11836	0							0
009-113	32	Female	Left	Unknown	0	0	12	2.6	I-125 Plaque Radiation Therapy	Biopsy	0	1	0.74	0	1	missense	80409485 CTTTGGC>CTTGGGC	Q209P	44.4106	0					0					0					0						0	0							1
009-114	18	Male	Right	Unknown	0	0	10	2.4	I-125 Plaque Radiation Therapy	Biopsy	0	1	0.78	1	1	missense	80409485 CTTTGGC>CTTGGGC	Q209P	45.3854	0					0					0					0						0	1	missense	198267484 G >A	R625C	0	0.993	44.4503	0
009-118	58	Female	Left	Unknown	0	0	13	3.7	I-125 Plaque Radiation Therapy	Biopsy	0	1	1.01	0	0					1	missense	3118942 A>T	Q209L	48.8961	0					0					0						0	0							0
010-001	59	Male	Right	Unknown	0	0	12	7.4	I-125 Plaque Radiation Therapy	Biopsy	0	1	1.09	1	0					1	missense	3118942 A>T	Q209L	51.3039	0					0					0						0	1	missense	198267483 C >T	R625H	0	0.999	51.15	0
010-002	66	Female	Right	Unknown	0	0	12	3.86	Proton Beam Therapy	Biopsy	0	2	0.04	1	0					1	missense	3118942 A>T	Q209L	16.4356	0					0					1			frameshiftDeletion	52437303 CCTTCCCACCCT>C	E577fs	20.8995	0							1
010-003	67	Male	Left	Unknown	0	0	16	4.4	I-125 Plaque Radiation Therapy	Biopsy	0	2	0.81	1	1	missense	80409485 CTTTGGC>CTTGGGC	Q209P	50.9313	0					0					0					0						0	0							0
010-005	54	Male	Right	Unknown	0	0	12	12	Proton Beam Therapy	Biopsy	0	1	0.67	0	0					1	missense	3118942 A>T	Q209L	47.1149	0					0					0						0	0							1
010-008	67	Male	Left	Unknown	0	0	8	2.94	Proton Beam Therapy	Biopsy	0	2	0.91	1	0					1	missense	3118942 A>T	Q209L	42.3559	0					0					1			frameshiftDeletion	52440375 ATGTCGTGGTAGGGC>A	E221fs	70.4329	0							0
010-010	56	Female	Right	Unknown	0	0	16	5.76	Other	Biopsy	0	1	0.6	0	1	missense	80409488 T >A	Q209L	32.562	0					0					0					0						0	0							0
010-011	72	Female	Right	Unknown	0	1	8.74	4.57	I-125 Plaque Radiation Therapy	Biopsy	0	2	0.88	1	1	missense	80409485 CTTTGGC>CTTGGGC	Q209P	12.4873	0					0					0					1			frameshiftDeletion	52437195 TCACCATCCCCG>T	T613fs	11.9072	0							0
010-012	43	Male	Left	Unknown	0	0	12	5.6	I-125 Plaque Radiation Therapy	Biopsy	0	1	0.61	0	1	missense	80409488 TGGC>AGGC	Q209L	45.0733	0					0					0					0						0	0							0
010-013	67	Male	Left	Unknown	0	0	6	6.54	Other	Biopsy	0	1	0.83	0	1	missense	80409488 TGGC>AGGC	Q209L	46.1382	0					0					0					0						0	0							1
010-014	71	Female	Left	Unknown	0	0	8	3.74	I-125 Plaque Radiation Therapy	Biopsy	0	1	0.88	0	0					1	missense	3118942 A>T	Q209L	49.7744	0					0					0						0	0							1
010-015	65	Male	Left	Unknown	0	0	16	6.1	I-125 Plaque Radiation Therapy	Biopsy	0	2	0.16	1	0					1	missense	3118942 A>T	Q209L	48.4484	0					0					0						0	0							1
010-016	65	Female	Right	Unknown	0	0	13	12.16	Other	Biopsy	0	2	1.06	1	0					1	missense	3115012 C>T	R183C	43.4957	0					0					1			nonsense	52442567 G>A	R60Ter	74.8808	0							0
010-017	55	Female	Left	Unknown	0	0	10	2.52	I-125 Plaque Radiation Therapy	Biopsy	0	2	1.22	0	1	missense	80409485 CTTTGGC>CTTGGGC	Q209P	47.7952	0					0					0					1			frameshiftDeletion	52437544 CAGCAGGCTGT>C	D536fs	93.1382	0							0
011-002	58	Female	Right	Blue/Green	0	0	14	3.3	I-125 Plaque Radiation Therapy	Biopsy	0	1	0.92	0	1	missense	80409488 T >A	Q209L	41.4915	0					0					0					0						0	0							0
011-004	64	Female	Right	Brown	0	0	15.3	8	I-125 Plaque Radiation Therapy	Biopsy	0	1	0.88	0	0					0					0					0					0						0	0							1
011-005	59	Male	Left	Brown	0	0	11.5	8.5	I-125 Plaque Radiation Therapy	Biopsy	0	1	0.47	0	0					1	missense	3118942 A>T	Q209L	49.8497	0					0					0						0	0							1
011-006	53	Male	Left	Intermediate	0	0	13.6	11.7	I-125 Plaque Radiation Therapy	Biopsy	0	2	0.9	0	1	missense	80409488 TGGC>AGGC	Q209L	60.6599	0					0					0					1			SpliceSite	52443625 C>G	splice acceptor variant	83.6673	0							0
011-007	69	Male	Left	Blue/Green	0	0	18	8.6	I-125 Plaque Radiation Therapy	Biopsy	0	2	1.37	0	1	missense	80409485 CTTTGGC>CTTGGGC	Q209P	40.0204	0					0					0					1			SpliceSite	52437315 C>G	splice acceptor variant	65.1151	0							0
011-008	73	Male	Right	Blue/Green	0	0	10	3.2	I-125 Plaque Radiation Therapy	Biopsy	0	1	1.22	0	1	missense	80409485 CTTTGGC>CTTGGGC	Q209P	49.2401	0					0					0					0						0	0							0
011-009	65	Female	Left	Intermediate	0	0	12	4.8	I-125 Plaque Radiation Therapy	Biopsy	0	1	1.03	0	1	missense	80409485 CTTTGGC>CTTGGGC	Q209P	37.3603	0					0					0					0						0	0							0
011-012	65	Female	Right	Intermediate	0	0	8	2.5	I-125 Plaque Radiation Therapy	Biopsy	0	2	1.222	1	1	missense	80409488 TGGC>AGGC	Q209L	37.8305	0					0					0					1			frameshiftBlockSubstitution	52442528 CAA>CC	I72fs	61.305	0							0
011-013	54	Male	Left	Intermediate	0	0	16	4.3	I-125 Plaque Radiation Therapy	Biopsy	0	2	1.522	1	1	missense	80409485 CTTTGGC>CTTGGGC	Q209P	42.3332	0					0					0					1			frameshiftDeletion	52442053 AC>A	V99fs	75.7322	0							0
011-015	59	Female	Right	Brown	0	0	11	4.2	I-125 Plaque Radiation Therapy	Biopsy	0	2	0.28	0	1	missense	80409488 TGGC>GGGC	Q209P	5.82278	0					0					0					0						0	0							0
011-017	73	Female	Left	Brown	0	0	16	3.8	I-125 Plaque Radiation Therapy	Biopsy	0	2	1.37	1	1	missense	80409485 CTTTGGC>CTTGGGC	Q209P	29.4805	0					0					0					1			SpliceSite	52441188 A>G	splice donor variant	33.3333	0							0
011-019	41	Female	Right	Intermediate	0	0	11	4.2	I-125 Plaque Radiation Therapy	Biopsy	0	2	0.738	1	0					1	missense	3115012 C>T	R183C	52.4024	0					0					1			frameshiftInsertion	52439880 C>CT	E278fs	97.8424	1	missense	198267484 G >A	R625C	0	0.993	46.9	0
011-020	73	Female	Right	Intermediate	0	0	13	3.7	I-125 Plaque Radiation Therapy	Biopsy	0	2	0.19	0	1	missense	80409488 TGGC>GGGC	Q209P	7.38589	0					0					0					1			frameshiftInsertion	52437677 G>GT	T495fs	7.05706	0							0
011-023	67	Male	Left	Blue/Green	0	1	16.5	11.5	I-125 Plaque Radiation Therapy	Biopsy	0	2	0.59	0	1	missense	80409485 CTTTGGC>CTTGGGC	Q209P	52.0703	0					0					0					1			frameshiftInsertion	52442038 C>CT	S104fs	96.4981	0							0
011-026	57	Female	Right	Blue/Green	0	1	19	8.2	I-125 Plaque Radiation Therapy	Biopsy	0	2	1.32	1	0					1	missense	3118942 A>T	Q209L	49.6248	0					0					1			frameshiftInsertion	52440864 T>TA	I214fs	98.9962	0							0
011-027	82	Male	Left	Blue/Green	0	0	9	3.2	I-125 Plaque Radiation Therapy	Biopsy	0	1	1.086	0	0					1	missense	3118942 A>T	Q209L	48.57	0					0					0						0	0							1
011-029	74	Female	Right	Brown	0	0	9.1	4.5	I-125 Plaque Radiation Therapy	Biopsy	0	1	0.74	1	1	missense	80409485 CTTTGGC>CTTGGGC	Q209P	52.8464	0					0					0					0						0	1	missense	198267483 C >T	R625H	0	0.999	22.2065	0
011-034	60	Female	Right	Intermediate	0	0	14.6	8.3	I-125 Plaque Radiation Therapy	Biopsy	0	1	0.78	1	0					1	missense	3118942 A>T	Q209L	51.2513	1	missense	49281414 G>T	S154N	54.7573	0					0						0	1	missense	198267483 C >T	R625H	0	0.999	45.5639	0
011-035	63	Female	Right	Brown	0	0	9.3	3.3	I-125 Plaque Radiation Therapy	Biopsy	0	1	0.86	0	1	missense	80409488 TGGC>AGGC	Q209L	50.8713	0					0					0					1			frameshiftDeletion	52437676 CGT>C	T495fs	12.8257	0							1
011-036	56	Male	Right	Blue/Green	0	0	8	3.5	I-125 Plaque Radiation Therapy	Biopsy	0	1	1.04	0	1	missense	80409488 TGGC>AGGC	Q209L	42.7628	0					0					0					0						0	1	missense	198267483 C >T	R625H	0	0.999	6.2031	0
011-037	71	Male	Left	Blue/Green	0	0	7.8	4.7	I-125 Plaque Radiation Therapy	Biopsy	0	1	0.81	0	1	missense	80409485 CTTTGGC>CTTGGGC	Q209P	31.4344	0					0					0					0						0	0							1
011-038	74	Male	Left	Blue/Green	0	0	13.5	10.4	I-125 Plaque Radiation Therapy	Biopsy	0	2	0.76	1	0					1	missense	3118942 A>T	Q209L	25.7257	0					0					1			frameshiftDeletion	52442599 AG>A	L49fs	29.8193	0							0
011-041	66	Male	Left	Blue/Green	0	0	17.9	6.5	I-125 Plaque Radiation Therapy	Biopsy	0	2	0.74	0	0					1	missense	3118942 A>T	Q209L	50.1002	0					0					1	0	0.999	missense	52441252 T>C	Y173C	97.276	0							0
011-043	84	Male	Right	Blue/Green	0	0	11.3	3	I-125 Plaque Radiation Therapy	Biopsy	0	1	0.44	1	0					1	missense	3118942 A>T	Q209L	28.6717	0					0					0						0	0							0
011-047	75	Female	Left	Blue/Green	0	0	7.7	2.5	I-125 Plaque Radiation Therapy	Biopsy	0	2	1.026	1	0					0					0					1	missense	9389753 GA>TT	D630F	47.6214	1			frameshiftDeletion	52439258 AG>A	P328fs	89.643	0							0
011-050	65	Female	Right	Brown	0	0	8.7	3.9	I-125 Plaque Radiation Therapy	Biopsy	0	1	0.82	1	0					1	missense	3118942 A>T	Q209L	49.423	0					0					0						0	0							0
011-052	47	Female	Right	Intermediate	0	0	14.3	7.7	I-125 Plaque Radiation Therapy	Biopsy	0	2	0.93	0	0					1	missense	3118942 A>T	Q209L	48.4696	0					0					1			nonsense	52440271 G>A	Q261Ter	88.1969	0							0
011-053	91	Female	Right	Intermediate	0	0	11.2	4.6	I-125 Plaque Radiation Therapy	Biopsy	0	2	0.8	1	0					1	missense	3118942 A>T	Q209L	6.97091	0					0					0						0	0							0
011-055	60	Male	Right	Brown	0	0	10.6	4.5	I-125 Plaque Radiation Therapy	Biopsy	0	2	0.69	0	0					1	missense	3118942 A>T	Q209L	10.682	0					0					0						0	0							0
011-056	65	Female	Left	Intermediate	0	0	7.7	3.5	I-125 Plaque Radiation Therapy	Biopsy	0	2	0.26	1	0					1	missense	3118942 A>T	Q209L	12.368	0					0					1			SpliceSite	52439312 T>A	splice acceptor variant	13.6136	0							0
011-058	77	Male	Right	Brown	0	0	10.1	5.5	I-125 Plaque Radiation Therapy	Biopsy	0	1	0.71	0	1	missense	80409485 CTTTGGC>CTTGGGC	Q209P	22.7713	0					0					0					0						0	0							0
011-062	60	Female	Right	Blue/Green	0	0	9.5	7.8	I-125 Plaque Radiation Therapy	Biopsy	0	1	0.61	0	1	missense	80409488 TGGC>AGGC	Q209L	67.2804	0					0					0					0						0	0							1
011-066	76	Male	Right	Brown	0	0	12.3	5.1	I-125 Plaque Radiation Therapy	Biopsy	0	1	0.46	1	1	missense	80409488 TGGC>AGGC	Q209L	39.0942	0					0					0					0						0	0							0
011-069	65	Male	Right	Intermediate	0	0	12.2	4.5	I-125 Plaque Radiation Therapy	Biopsy	0	2	0.66	1	1	missense	80409485 CTTTGGC>CTTGGGC	Q209P	44.7796	0					0					0					1			frameshiftInsertion	52437203 C>CG	G614fs	96.1568	0							0
011-071	33	Male	Left	Brown	0	0	6.5	3.8	I-125 Plaque Radiation Therapy	Biopsy	0	1	0.35	0	1	missense	80409488 TGGC>AGGC	Q209L	32.6252	0					0					0					0						0	1	missense	198267483 C >T	R625H	0	0.999	32.8664	0
011-072	60	Female	Right	Intermediate	0	0	9	3.7	I-125 Plaque Radiation Therapy	Biopsy	0	1	0.91	0	0					0					0					1	missense	9389753 GA>TT	D630F	51.2653	0						0	1	missense	198267484 G >A	R625C	0	0.993	50.8254	0
011-073	66	Female	Left	Unknown	0	0	10	4.2	I-125 Plaque Radiation Therapy	Biopsy	0	1	1.112	0	1	missense	80409488 TGGC>AGGC	Q209L	44.1743	0					0					0					0						0	0							0
011-075	67	Male	Right	Unknown	0	0	10	3.1	I-125 Plaque Radiation Therapy	Biopsy	0	2	0.741	1	0					1	missense	3118942 A>T	Q209L	23.2465	0					0					1			nonsense	52440916 C>T	W196Ter	38.7339	0							0
011-076	62	Female	Left	Unknown	0	0	14.2	4.8	I-125 Plaque Radiation Therapy	Biopsy	0	2	0.98	0	1	missense	80409485 CTTTGGC>CTTGGGC	Q209P	51.3938	0					0					0					1			nonsense	52439179 G>A	Q355Ter	95.5394	0							0
011-081	63	Female	Right	Brown	0	0	10.8	3.4	I-125 Plaque Radiation Therapy	Biopsy	0	1	1.01	0	1	missense	80409488 TGGC>AGGC	Q209L	51.1475	0					0					0					0						0	0							1
011-082	49	Female	Right	Intermediate	0	0	8.7	3.8	I-125 Plaque Radiation Therapy	Biopsy	0	1	1.12	0	1	missense	80409485 CTTTGGC>CTTGGGC	Q209P	47.2293	0					0					0					0						0	0							1
011-083	55	Female	Left	Intermediate	0	0	13.2	6.7	I-125 Plaque Radiation Therapy	Biopsy	0	2	0.3	0	1	missense	80409485 CTTTGGC>CTTGGGC	Q209P	29.8319	0					0					0					1			frameshiftDeletion	52436351 GCTTCCGCTGCTTGTGGAGCCGGCCGATGCTGACCC>G	G703fs	23.5974	0							0
011-087	79	Female	Right	Intermediate	0	0	16.2	8.1	I-125 Plaque Radiation Therapy	Biopsy	0	1	0.73	0	0					1	missense	3118942 A>T	Q209L	48.5873	0					0					0						0	0							0
011-088	44	Male	Left	Brown	0	0	11.8	6.3	I-125 Plaque Radiation Therapy	Biopsy	0	1	0.94	0	0					1	missense	3118942 A>T	Q209L	4.45104	0					0					0						0	0							0
011-089	33	Male	Left	Blue/Green	0	1	16.2	10.2	I-125 Plaque Radiation Therapy	Biopsy	0	1	1.12	0	1	missense	80409488 T >G	Q209P	50.5946	0					0					0					0						0	1	missense	198267483 C >T	R625H	0	0.999	45.9	0
011-092	65	Female	Right	Blue/Green	0	0	11.4	2.7	I-125 Plaque Radiation Therapy	Biopsy	0	2	0.11	0	1	missense	80412493 C>T	R183Q	43.6436	0					0					0					1			nonsense	52437216 T>A	R610Ter	75.817	0							0
011-094	52	Female	Right	Brown	0	0	12.4	9.5	I-125 Plaque Radiation Therapy	Biopsy	0	1	0.82	1	0					1	missense	3118942 A>T	Q209L	47.8979	0					0					0						0	1	missense	198267483 C >T	R625H	0	0.999	47.6476	0
011-096	55	Male	Right	Brown	0	0	15.3	7.3	I-125 Plaque Radiation Therapy	Biopsy	0	1	1.09	1	1	missense	80409488 TGGC>AGGC	Q209L	52.3061	0					0					0					0						0	1	missense	198267483 C >T	R625H	0	0.999	45.5228	0
011-098	48	Male	Left	Blue/Green	0	0	13.4	10.1	I-125 Plaque Radiation Therapy	Biopsy	0	1	0.98	1	1	missense	80409488 TGGC>AGGC	Q209L	40.6904	0					0					0					0						0	0							1
011-099	38	Male	Left	Intermediate	0	1	14.3	8	I-125 Plaque Radiation Therapy	Biopsy	0	1	0.93	1	0					1	missense	3118942 A>T	Q209L	51.0276	0					0					0						0	1	missense	198267483 C >T	R625H	0	0.999	47.3534	0
011-103	61	Female	Left	Blue/Green	0	1	15.4	12.3	I-125 Plaque Radiation Therapy	Biopsy	0	2	1.08	0	1	missense	80409485 CTTTGGC>CTTGGGC	Q209P	43.0309	0					0					0					1			frameshiftInsertion	52437299 G>GA	S582fs	84.6154	0							0
011-104	68	Male	Right	Intermediate	0	0	15.7	8.2	I-125 Plaque Radiation Therapy	Biopsy	0	1	0.9	0	0					1	missense	3118942 A>T	Q209L	49.5238	0					0					0						0	1	missense	198267484 G >A	R625C	0	0.993	49.05	0
011-106	83	Male	Left	Blue/Green	0	0	15.3	9.5	I-125 Plaque Radiation Therapy	Biopsy	0	1	1.16	0	1	missense	80409488 TGGC>AGGC	Q209L	46.5587	0					0					0					0						0	0							1
011-108	68	Female	Right	Intermediate	0	0	10	9.2	I-125 Plaque Radiation Therapy	Biopsy	0	1	0.96	0	1	missense	80409488 T >G	Q209P	47.9445	0					0					0					0						0	0							0
011-109	80	Female	Right	Blue/Green	0	0	8.5	5.3	I-125 Plaque Radiation Therapy	Biopsy	0	2	0.69	0	1	missense	80409485 CTTTGGC>CTTGGGC	Q209P	75.9615	0					0					0					0	0.1	0.013	missense	52442521 T>C	D75G	0	0							0
011-110	58	Female	Left	Blue/Green	0	0	11.5	3.8	I-125 Plaque Radiation Therapy	Biopsy	0	1	0.88	0	0					0					0					0					0						0	0							1
011-111	56	Male	Right	Intermediate	0	0	11.5	3.4	I-125 Plaque Radiation Therapy	Biopsy	0	2	0.69	1	1	missense	80409488 TGGC>AGGC	Q209L	51.7918	0					0					0					0						0	0							0
011-112	67	Male	Right	Blue/Green	0	1	18.4	11.3	I-125 Plaque Radiation Therapy	Biopsy	0	2	0.93	1	0					1	missense	3118942 A>T	Q209L	49.1968	0					0					1			SpliceSite	52440836 GGCCCTTACCCTGCA>G	splice donor variant	98.1053	0							0
012-001	75	Female	Right	Unknown	0	1	21	8	Enucleation	Enucleation	0	1	0.96	1	1	missense	80409485 CTTTGGC>CTTGGGC	Q209P	49.5935	0					0					0					0						0	1	missense	198267483 C >T	R625H	0	0.999	49.324	0
012-005	73	Female	Left	Unknown	0	0	9.5	2.3	I-125 Plaque Radiation Therapy	Biopsy	0	1	1.07	0	0					1	missense	3118942 A>T	Q209L	50.1503	0					0					0						0	0							1
012-006	98	Female	Left	Unknown	0	0	12	14	Enucleation	Enucleation	0	2	1	0	0					1	missense	3118942 A>T	Q209L	38.5886	0					0					1			frameshiftDeletion	52437685 ACT>A	S492fs	64.1052	0							0
012-007	65	Male	Left	Unknown	0	0	12.1	4.4	I-125 Plaque Radiation Therapy	Biopsy	0	1	1.03	0	1	missense	80409485 CTTTGGC>CTTGGGC	Q209P	48.8864	0					0					0					0						0	0							1
012-009	66	Male	Left	Unknown	0	1	6.8	3.2	I-125 Plaque Radiation Therapy	Biopsy	0	1	0.71	0	0					1	missense	3118942 A>T	Q209L	15.7157	0					0					0						0	0							1
012-010	45	Male	Right	Unknown	0	0	9.9	3.7	I-125 Plaque Radiation Therapy	Biopsy	0	1	0.94	0	1	missense	80409485 CTTTGGC>CTTGGGC	Q209P	42.2436	0					0					0					0						0	0							1
012-011	72	Female	Right	Unknown	0	0	8	2.7	I-125 Plaque Radiation Therapy	Biopsy	0	1	1.26	0	1	missense	80409485 CTTTGGC>CTTGGGC	Q209P	49.1353	0					0					0					0						0	0							1
012-012	66	Male	Right	Unknown	0	0	9.6	3.1	I-125 Plaque Radiation Therapy	Biopsy	0	1	0.89	0	1	missense	80409488 TGGC>AGGC	Q209L	23.2369	0					0					0					0						0	0							0
012-013	72	Male	Left	Unknown	0	1	18	9	Enucleation	Enucleation	0	2	1.13	1	0					1	missense	3118942 A>T	Q209L	49.4478	0					0					0						0	0							0
012-015	64	Male	Left	Unknown	0	0	11.7	4.7	I-125 Plaque Radiation Therapy	Biopsy	0	2	0.98	1	1	missense	80409485 CTTTGGC>CTTGGGC	Q209P	46.4105	0					0					0					1			SpliceSite	52436441 CGAAGAGGTA>C	splice acceptor variant	96.4199	0							0
012-016	68	Male	Left	Unknown	0	1	20	5	Enucleation	Enucleation	0	1	0.33	1	0					1	missense	3118942 A>T	Q209L	51.2795	0					0					0						0	1	missense	198267483 C >T	R625H	0	0.999	49.5748	0
012-018	60	Male	Left	Unknown	0	0	20	9	Enucleation	Enucleation	0	1	0.13	0	1	missense	80409485 CTTTGGC>CTTGGGC	Q209P	22.8008	0					0					0					0						0	0							1
012-019	52	Male	Right	Unknown	0	0	14.1	6.5	I-125 Plaque Radiation Therapy	Biopsy	0	1	0.22	0	0					0					0					1	missense	9389753 GA>TT	D630F	48.5368	0						0	0							1
013-001	45	Male	Right	Blue/Green	0	0	7.8	3.2	I-125 Plaque Radiation Therapy	Biopsy	0	1	0.94	0	0					1	missense	3118933 TGGGGGGCCAG>TGGGGGGCTAT	Q209Y	48.9074	0					0					0						0	0							1
013-002	62	Male	Left	Unknown	0	1	16	3.5	I-125 Plaque Radiation Therapy	Biopsy	0	2	0.85	0	0					1	missense	3118942 A>T	Q209L	48.5471	0					0					1	0	0.029	missense	52442542 T>C	D68G	98.1535	0							0
013-003	66	Female	Left	Unknown	0	0	12.8	3.5	I-125 Plaque Radiation Therapy	Biopsy	0	1	0.91	1	0					1	missense	3118942 A>T	Q209L	54.1165	0					0					0						0	1	missense	198267483 C >T	R625H	0	0.999	40.1961	0
013-004	47	Male	Left	Intermediate	0	0	20	11.1	I-125 Plaque Radiation Therapy	Biopsy	0	1	1.01	0	0					1	missense	3118942 A>T	Q209L	45.4089	0					0					0						0	0							1
013-005	59	Female	Left	Blue/Green	0	0	10	4.6	I-125 Plaque Radiation Therapy	Biopsy	0	1	1.02	0	0					1	missense	3118942 A>T	Q209L	48.4712	0					0					0						0	0							0
013-006	26	Male	Right	Intermediate	0	0	19.3	9	Enucleation	Enucleation	0	1	0.76	0	1	missense	80409485 CTTTGGC>CTTGGGC	Q209P	50.3915	0					0					0					0						0	0							1
013-007	75	Female	Right	Blue/Green	0	1	13	5.5	I-125 Plaque Radiation Therapy	Biopsy	0	2	0.01	1	1	missense	80409488 T >G	Q209P	56.3248	0					0					0					1			nonsense	52439898 G>A	Q272Ter	95.1476	0							0
013-008	52	Female	Left	Blue/Green	0	0	13.3	6.3	I-125 Plaque Radiation Therapy	Biopsy	0	2	1.22	1	0					1	missense	3118942 A>T	Q209L	49.2986	0					0					1			nonsense	52437840 G>A	Q441Ter	84.7	0							0
013-009	69	Female	Right	Blue/Green	0	1	18	6.5	I-125 Plaque Radiation Therapy	Biopsy	0	2	0.76	0	0					1	missense	3118942 A>T	Q209L	50.1505	0					0					1			SpliceSite	52440910 CTCCCCCCAGGGCCCTAGTGGAGACCAAGACAAGGAATCAGCG>C	splice acceptor variant	27.5281	0							0
013-011	72	Male	Right	Intermediate	0	0	12.4	4.5	I-125 Plaque Radiation Therapy	Biopsy	0	1	0.85	1	0					1	missense	3118942 A>T	Q209L	48.8722	0					0					0						0	1	missense	198267483 C >T	R625H	0	0.999	46.5465	0
013-012	69	Female	Right	Blue/Green	0	0	11.4	3	I-125 Plaque Radiation Therapy	Biopsy	0	1	0.95	0	0					1	missense	3118942 A>T	Q209L	43.2432	0					0					0						0	0							1
013-013	56	Female	Left	Blue/Green	0	1	13.3	5.5	I-125 Plaque Radiation Therapy	Biopsy	0	2	1	0	0					1	missense	3118942 A>T	Q209L	46.5396	0					0					0						0	0							0
013-014	31	Male	Left	Blue/Green	0	0	10.1	5.1	I-125 Plaque Radiation Therapy	Biopsy	0	1	0.95	0	0					1	missense	3118942 A>T	Q209L	47.6453	0					0					0						0	0							1
013-017	55	Female	Left	Blue/Green	0	0	11.6	3.17	I-125 Plaque Radiation Therapy	Biopsy	0	1	0.04	0	1	missense	80409488 TGGC>GGGC	Q209P	6.67341	0					0					0					0						0	0							0
014-001	75	Female	Right	Blue/Green	0	0	12	3	I-125 Plaque Radiation Therapy	Biopsy	0	1	0.86	0	1	missense	80409488 TGGC>AGGC	Q209L	46.875	0					0					0					0						0	0							0
014-002	86	Female	Left	Blue/Green	0	0	9	3	I-125 Plaque Radiation Therapy	Biopsy	0	1	0.93	0	1	missense	80409485 CTTTGGC>CTTGGGC	Q209P	39.1194	0					0					0					0						0	0							0
014-003	90	Male	Right	Blue/Green	0	0	7.04	1.6	I-125 Plaque Radiation Therapy	Biopsy	0	1	0.45	0	1	missense	80409488 TGGC>AGGC	Q209L	13.3771	0					0					0					0						0	0							1
014-004	38	Male	Left	Blue/Green	0	0	6.88	6.88	Other	Biopsy	0	1	1.17	0	1	missense	80409488 TGGC>AGGC	Q209L	45.8551	0					0					0					0						0	0							1
014-005	68	Male	Right	Unknown	0	0	13	8.62	I-125 Plaque Radiation Therapy	Biopsy	0	1	0.91	0	0					1	missense	3118942 A>T	Q209L	50.3763	0					0					0						0	0							0
014-006	84	Female	Left	Blue/Green	0	0	14	12.95	I-125 Plaque Radiation Therapy	Biopsy	0	2	1.23	1	1	missense	80409485 CTTTGGC>CTTGGGC	Q209P	48.0467	0					0					0					1	0.03	0.855	missense	52442557 G>C	S63C	89.5133	0							0
014-007	59	Female	Left	Brown	0	0	14	2.95	I-125 Plaque Radiation Therapy	Biopsy	0	1	0.96	0	1	missense	80409485 CTTTGGC>CTTGGGC	Q209P	49.9718	0					0					0					0						0	0							1
014-008	59	Female	Left	Brown	0	0	9.84	2.57	I-125 Plaque Radiation Therapy	Biopsy	0	1	0.98	0	1	missense	80409488 TGGC>AGGC	Q209L	41.2994	0					0					0					0						0	0							1
015-001	41	Male	Right	Blue/Green	0	0	14	3.07	Proton Beam Therapy	Biopsy	0	1	0.92	1	0					1	missense	3118942 A>T	Q209L	48.0181	0					0					0						0	1	missense	198267483 C >T	R625H	0	0.999	47.6093	0
015-005	49.9	Female	Left	Blue/Green	0	0	16	7.02	Proton Beam Therapy	Biopsy	0	1	0.17	1	0					1	missense	3118942 A>C	Q209P	13.2965	0					0					0						0	1	missense	198267484 G >A	R625C	0	0.993	11.35	0
015-006	64.5	Female	Left	Intermediate	0	1	11.81	6.39	Proton Beam Therapy	Biopsy	0	2	0.86	1	0					0					0					1	missense	9389753 GA>TT	D630F	47.0942	1	0.01	0.039	missense	52437740 G>A	P474L	10.0255	0							0
015-012	65.6	Male	Left	Brown	0	0	17.8	10.3	Proton Beam Therapy	Biopsy	0	1	0.86	1	0					1	missense	3118942 A>T	Q209L	49.0206	0					0					0						0	1	missense	198267483 C >T	R625H	0	0.999	43.6718	0
015-013	38.4	Female	Right	Unknown	0	0	16	3.85	Proton Beam Therapy	Biopsy	0	1	0.68	0	0					1	missense	3118942 A>T	Q209L	46.4703	0					0					0						0	1	missense	198267484 G>T	R625S	0	1	49.6839	0
015-015	71.9	Male	Right	Brown	0	0	9	3.8	Proton Beam Therapy	Biopsy	0	1	0.93	0	0					1	missense	3118942 A>T	Q209L	45.6827	0					0					0						0	0							1
015-016	60	Male	Left	Blue/Green	0	0	14	6.1	Proton Beam Therapy	Biopsy	0	2	0.83	1	1	missense	80409488 TGGC>AGGC	Q209L	32.0688	0					0					0					1			frameshiftDeletion	52441310 CAG>C	P153fs	89.5267	0							0
015-017	47	Male	Left	Intermediate	0	0	8	1.7	Proton Beam Therapy	Biopsy	0	1	1.17	0	1	missense	80409488 TGGC>AGGC	Q209L	6.12245	0					0					0					0						0	0							0
015-019	76.4	Male	Right	Blue/Green	0	0	9	2.96	Proton Beam Therapy	Biopsy	0	1	0.6	0	1	missense	80409488 TGGC>AGGC	Q209L	45.0278	0					0					0					0						0	0							1
015-022	61	Female	Right	Blue/Green	0	0	15	3.99	Proton Beam Therapy	Biopsy	0	2	1.06	1	1	missense	80409485 CTTTGGC>CTTGGGC	Q209P	50.7825	0					0					0					1			nonsense, unknown	52443610 G>A	Q28Ter	94.1316	0							0
015-024	33	Male	Left	Blue/Green	0	0	18	4.87	Proton Beam Therapy	Biopsy	0	2	0.09	0	1	missense	80409485 CTTTGGC>CTTGGGC	Q209P	30.9239	0					0					0					0						0	0							0
015-027	66	Male	Right	Unknown	0	0	17.33	12.53	Proton Beam Therapy	Biopsy	0	2	0.86	0	0					1	missense	3118942 A>T	Q209L	47.5928	0					0					1			frameshiftDeletion	52437663 CG>C	I499fs	94.0404	0							0
015-029	50	Male	Left	Brown	0	1	20	11.74	Proton Beam Therapy	Biopsy	0	2	1	0	0					1	missense	3118942 A>T	Q209L	32.9483	0					0					1			frameshiftDeletion	52437681 CT>C	D494fs	45.9296	0							0
015-030	63	Male	Left	Brown	0	1	15.55	10.02	Proton Beam Therapy	Biopsy	0	2	0.39	1	1	missense	80409485 CTTTGGC>CTTGGGC	Q209P	49.7465	0					0					0					1			frameshiftInsertion	52438521 C>CGAGGA	D400fs	95.5209	0							0
015-031	53	Female	Right	Blue/Green	0	1	12	5.43	Proton Beam Therapy	Biopsy	0	2	0.55	1	0					0					1	missense	49281339 T>A	L129Q	46.3878	0					1			nonsense	52440907 GTCCTCCCCCCAG>GTCCTCCCCCTAG	W196Ter	87.3427	0							0
015-032	71	Female	Left	Brown	0	1	13	10.97	Proton Beam Therapy	Biopsy	0	1	0.88	0	0					1	missense	3118942 A>T	Q209L	49.2732	0					0					0						0	1	missense	198267484 G >A	R625C	0	0.993	46.4732	0
015-033	78	Male	Left	Intermediate	0	0	10	1.5	Proton Beam Therapy	Biopsy	0	1	1.09	0	1	missense	80409485 CTTTGGC>CTTGGGC	Q209P	45.5497	0					0					0					0						0	0							1
015-034	65	Male	Left	Blue/Green	0	0	16	5.08	Proton Beam Therapy	Biopsy	0	1	0.67	0	0					1	missense	3118942 A>T	Q209L	48.7988	0					0					0						0	1	missense	198267483 C>A	R625L	0	1	41.6442	0
015-036	63	Female	Left	Blue/Green	0	1	12	8.61	Proton Beam Therapy	Biopsy	0	2	1.21	1	0					1	missense	3118942 A>T	Q209L	45.7057	0					0					1	0	0.854	missense	52442545 T>C	D67G	87.1545	0							0
015-037	68	Male	Right	Blue/Green	0	0	16	2.33	Proton Beam Therapy	Biopsy	0	2	0.97	0	0					1	missense	3118942 A>T	Q209L	15.2305	0					0					1			frameshiftDeletion	52437300 AACCCTTCCCACCCTCTGGGAAGAGAGGT>A		22.8106	0							0
015-038	50	Male	Right	Blue/Green	0	0	12	6.39	Proton Beam Therapy	Biopsy	0	1	0.85	0	0					1	missense	3118942 A>T	Q209L	45.614	0					0					0						0	0							1
015-039	70	Male	Left	Blue/Green	0	0	14	2.68	Proton Beam Therapy	Biopsy	0	1	1.06	0	1	missense	80409488 T >A	Q209L	32.5397	0					0					0					0						0	0							0
015-040	69	Male	Left	Blue/Green	0	0	18	9.74	Proton Beam Therapy	Biopsy	0	1	0.87	1	0					1	missense	3118942 A>T	Q209L	51.3527	0					0					0						0	0							0
015-043	65	Male	Right	Blue/Green	0	0	12	4.31	Proton Beam Therapy	Biopsy	0	2	0.7	0	1	missense	80409485 CTTTGGC>CTTGGGC	Q209P	47.9211	0					0					0					1	0	0.997	missense	52441252 T>G	Y173S	83.0588	0							0
015-044	60	Male	Left	Blue/Green	0	0	8	2.82	Proton Beam Therapy	Biopsy	0	1	1.19	0	1	missense	80409485 CTTTGGC>CTTGGGC	Q209P	49.0117	0					0					0					0						0	0							1
015-045	42	Male	Left	Blue/Green	0	0	16	9	Proton Beam Therapy	Biopsy	0	1	1.02	0	1	missense	80409488 TGGC>AGGC	Q209L	43.8004	0					0					0					0						0	0							1
015-046	56	Female	Right	Intermediate	0	0	14	2.2	Proton Beam Therapy	Biopsy	0	2	0.17	0	1	missense	80409485 CTTTGGC>CTTGGGC	Q209P	32.5369	0					0					0					1	0	1	missense	52441264 T>C	H169R	55.2104	0							0
015-047	66	Female	Right	Brown	0	0	6	1.83	Proton Beam Therapy	Biopsy	0	2	0.08	0	0					1	missense	3115012 C>T	R183C	21.1	0					0					0						0	0							0
015-049	66	Female	Left	Brown	0	0	12	3.88	Proton Beam Therapy	Biopsy	0	2	1.49	1	0					1	missense	3118942 A>T	Q209L	39.0476	0					0					0						0	0							0
015-050	59	Female	Right	Brown	0	0	20	4.01	Proton Beam Therapy	Biopsy	0	2	0.36	1	0					1	missense	3115012 C>T	R183C	47.8328	0					0					1			frameshiftInsertion	52441259 C>CA	V171fs	97.46	0							0
015-051	50	Female	Left	Blue/Green	0	0	15.5	8.12	Proton Beam Therapy	Biopsy	0	2	0.56	0	1	missense	80409488 TGGC>CGGC	Q209R	46.6429	0					0					0					1	0	1	missense	52442043 G>C	N102K	85.7724	0							0
015-052	61	Female	Left	Intermediate	0	0	15	7.55	Proton Beam Therapy	Biopsy	0	2	1.27	0	0					1	missense	3118942 A>T	Q209L	49.5491	0					0					1			frameshiftDeletion	52437174 CACTCAAGGGCTCGCCAGGCCTC>C	R617fs	86.9927	0							0
015-053	57	Female	Left	Blue/Green	0	0	12	2.58	Proton Beam Therapy	Biopsy	0	1	1.04	0	1	missense	80409485 CTTTGGC>CTTGGGC	Q209P	24.7357	0					0					0					0						0	0							0
015-054	68	Male	Left	Blue/Green	0	0	12	4.45	Proton Beam Therapy	Biopsy	0	2	0.92	0	0					1	missense	3118942 A>T	Q209L	32.3589	0					0					1			nonsense	52439841 TGTTGCTGGCTG>T	S287Ter	52.5132	0							0
015-055	72	Female	Right	Blue/Green	0	1	13	7.34	Proton Beam Therapy	Biopsy	0	2	1	0	0					1	missense	3118942 A>T	Q209L	41.997	0					0					1			frameshiftDeletion	52442087 GT>G	N89fs	64.808	0							0
015-056	39	Female	Right	Blue/Green	0	0	9	3.22	Proton Beam Therapy	Biopsy	0	2	0.57	0	0					0					0					0					1			frameshiftDeletion	52436672 TCCTTC>TCTTC	T668fs	74.6707	0							0
015-057	54	Male	Right	Brown	0	0	12	3.74	Proton Beam Therapy	Biopsy	0	1	0.89	1	1	missense	80409485 CTTTGGC>CTTGGGC	Q209P	33.7035	0					0					0					0						0	1	missense	198267484 G >A	R625C	0	0.993	25.6773	0
015-058	60	Female	Right	Brown	0	0	10	2.65	Proton Beam Therapy	Biopsy	0	1	0.95	1	0					1	missense	3118942 A>T	Q209L	16.5414	0					0					0						0	1	missense	198267484 G >A	R625C	0	0.993	16.7	0
015-059	49	Male	Right	Brown	0	0	10	10.1	Proton Beam Therapy	Biopsy	0	1	0.68	0	0					1	missense	3118933 TGGGGGGCCAG>TGGGGGGCTAT	Q209Y	42.0305	0					0					0						0	0							1
015-061	69	Male	Left	Brown	0	0	12	2.42	Proton Beam Therapy	Biopsy	0	1	0.97	0	1	missense	80409488 T >A	Q209L	48.999	0					0					0					0						0	0							1
015-062	64	Female	Left	Brown	0	0	12	3.74	Proton Beam Therapy	Biopsy	0	2	1.16	1	0					1	missense	3118942 A>T	Q209L	49.0718	0					0					1	0	1	missense	52442077 C>T	C91Y	89.4531	0							0
015-063	26	Male	Left	Brown	0	0	14.9	5.06	Proton Beam Therapy	Biopsy	0	1	0.86	0	0					1	missense	3118942 A>T	Q209L	50.3012	0					0					0	1	0.017	missense	52438516 ATA>CTC	Y401E	0	0							0
015-064	69	Male	Left	Blue/Green	0	0	10	3.9	Proton Beam Therapy	Biopsy	0	2	0.56	0	1	missense	80409485 CTTTGGC>CTTGGGC	Q209P	49.9496	0					0					0					1			SpliceSite	52442489 C>A	splice donor variant	95.948	1	missense	198267360 T >G	K666T	0	0.992	50.6006	0
015-065	34	Male	Left	Brown	0	0	10.2	9.8	Proton Beam Therapy	Biopsy	0	1	0.67	0	0					1	missense	3118942 A>T	Q209L	50.1002	0					0					0						0	0							1
015-066	56	Female	Right	Blue/Green	0	0	9	3.63	Proton Beam Therapy	Biopsy	0	1	0.84	0	1	missense	80409485 CTTTGGC>CTTGGGC	Q209P	16.2791	0					0					0					0						0	0							1
015-067	86	Male	Right	Blue/Green	0	0	19.3	8.12	Proton Beam Therapy	Biopsy	0	1	0.35	1	1	missense	80409488 TGGC>AGGC	Q209L	66.2486	0					0					0					0						0	1	missense	198267484 G >A	R625C	0	0.993	47.1	0
015-068	66	Male	Right	Unknown	0	0	6.9	6.07	Proton Beam Therapy	Biopsy	0	1	0.96	1	0					1	missense	3118942 A>T	Q209L	46.9439	0					0					0						0	0							1
015-069	66	Female	Left	Blue/Green	0	0	15	6.16	Proton Beam Therapy	Biopsy	0	1	0.9	0	1	missense	80409488 T >A	Q209L	45.5771	0					0					0					0						0	0							1
015-070	64	Female	Left	Blue/Green	0	0	15	7.05	Proton Beam Therapy	Biopsy	0	2	1.38	1	1	missense	80409488 TGGC>GGGC	Q209P	21.9463	0					0					0					1			SpliceSite	52441973 C>T	splice donor variant	28.8577	0							0
015-071	49	Male	Right	Brown	0	0	15	3.98	Proton Beam Therapy	Biopsy	0	1	0.86	0	1	missense	80409488 TGGC>AGGC	Q209L	48.609	0					0					0					0						0	0							0
015-072	78	Male	Right	Blue/Green	0	0	8.8	3.18	Proton Beam Therapy	Biopsy	0	1	0.87	0	1	missense, missense	80409485 CTTT>TTTA	Q209_R210delinsLK	37.751	0					0					0					0						0	0							0
015-073	56	Male	Left	Blue/Green	0	0	8	4.07	Proton Beam Therapy	Biopsy	0	2	0.65	0	0					1	missense	3118942 A>T	Q209L	11.523	0					0					1			SpliceSite	52436691 C>A	splice acceptor variant	16.45	0							0
015-074	56	Male	Left	Intermediate	0	0	16	7.12	Proton Beam Therapy	Biopsy	0	1	0.98	1	1	missense	80409485 CTTTGGC>CTTGGGC	Q209P	47.3042	0					0					0					0						0	1	missense	198267483 C >T	R625H	0	0.999	48.35	0
015-075	55	Female	Left	Blue/Green	0	0	14.2	6.1	Proton Beam Therapy	Biopsy	0	1	0.82	0	0					0					1	missense	49281339 T>A	L129Q	45.92	0					0						0	0							1
015-076	64	Male	Left	Brown	0	0	16	9.08	Proton Beam Therapy	Biopsy	0	1	0.79	0	0					1	missense	3118942 A>T	Q209L	50.3511	0					0					0						0	0							1
016-001	43	Male	Right	Unknown	0	0	13	4.9	I-125 Plaque Radiation Therapy	Biopsy	0	1	0.91	0	0					1	missense	3118942 A>T	Q209L	33.0156	0					0					0						0	0							1
016-003	57	Male	Right	Unknown	0	0	21	9.9	I-125 Plaque Radiation Therapy	Biopsy	0	2	1.36	0	0					1	missense	3118942 A>T	Q209L	47.3605	0					0					1			frameshiftDeletion	52437273 CTTGGA>C	I589fs	86.5672	0							0
016-005	74	Female	Left	Unknown	0	0	12	4.43	I-125 Plaque Radiation Therapy	Biopsy	0	1	0.521	0	1	missense	80409485 CTTTGGC>CTTGGGC	Q209P	60.7107	0					0					0					0						0	1	missense	198267484 G >A	R625C	0	0.993	43.4217	0
016-008	77	Male	Right	Unknown	0	1	12	6	I-125 Plaque Radiation Therapy	Biopsy	0	1	0.81	0	0					1	missense	3118942 A>T	Q209L	19.6187	0					0					0						0	0							0
016-009	60	Female	Right	Unknown	0	0	12	3.6	I-125 Plaque Radiation Therapy	Biopsy	0	1	0.807	0	0					1	missense	3118942 A>T	Q209L	35.7339	0					0					0						0	0							1
016-010	84	Female	Left	Unknown	0	0	10	3.48	I-125 Plaque Radiation Therapy	Biopsy	0	1	0.82	0	1	missense	80409488 TGGC>AGGC	Q209L	9.40344	0					0					0					0						0	0							0
016-011	68	Male	Right	Brown	0	0	7.5	4	I-125 Plaque Radiation Therapy	Biopsy	0	1	0.91	0	1	missense	80409488 TGGC>CGGC	Q209R	49.5422	0					0					0					0						0	1	missense	198267484 G >A	R625C	0	0.993	29.7	0
016-013	67	Male	Left	Unknown	0	0	20	9.98	I-125 Plaque Radiation Therapy	Biopsy	0	2	0.82	1	0					1	missense	3118942 A>T	Q209L	44.9348	0					0					1			frameshiftDeletion, unknown	52443890 TTCATCTTCCCGCGGGGCGGCCCCTCAGCGCCATGTCCAGGCCC>T	?	82.4916	0							0
016-014	80	Male	Left	Unknown	0	1	15	7.3	I-125 Plaque Radiation Therapy	Biopsy	0	2	0.222	0	1	missense	80409485 CTTTGGC>CTTGGGC	Q209P	44.4614	0					0					0					1			SpliceSite	52437381 CTCCTCCCTCCTGGGTGCACCAAGTGGCCAGTGAGCCAGTCCAAGGCCCACCTGTCAGCGCCAGGGGACTCAGCACCCCA>C	splice donor variant	91.0467	0							0
016-016	81	Male	Left	Unknown	0	0	13	5	I-125 Plaque Radiation Therapy	Biopsy	0	1	0.26	0	1	missense	80409488 TGGC>GGGC	Q209P	13.0567	0					0					0					0						0	0							1
016-017	71	Female	Left	Unknown	0	0	8	2.5	I-125 Plaque Radiation Therapy	Biopsy	0	1	0.95	0	0					1	missense	3118942 A>T	Q209L	46.3623	0					0					0						0	1	missense	198267483 C >T	R625H	0	0.999	47.1736	1
016-018	45	Male	Left	Unknown	0	0	15	3.77	I-125 Plaque Radiation Therapy	Biopsy	0	1	0.881	0	1	missense	80409485 CTTTGGC>CTTGGGC	Q209P	27.8314	0					0					0					0						0	0							0
016-020	62	Female	Right	Unknown	0	0	10	3.78	I-125 Plaque Radiation Therapy	Biopsy	0	1	0.87	0	1	missense	80409488 TGGC>AGGC	Q209L	24.9873	0					0					0					0						0	0							0
016-023	76	Male	Right	Unknown	0	1	16	7.9	I-125 Plaque Radiation Therapy	Biopsy	0	2	0.933	1	0					1	missense	3118942 A>T	Q209L	44.985	0					0					0						0	0							0
016-024	58	Male	Right	Unknown	0	0	10	3.34	I-125 Plaque Radiation Therapy	Biopsy	0	1	1.11	0	0					1	missense	3118942 A>T	Q209L	50.2006	0					0					0						0	0							1
017-001	59	Female	Right	Unknown	0	0	11	2.8	I-125 Plaque Radiation Therapy	Biopsy	0	2	0.87	0	0					1	missense	3118942 A>T	Q209L	35.4062	0					0					1			nonsense	52439282 G>T	C320Ter	48.9415	0							0
017-003	45	Male	Left	Unknown	0	0	13	4.3	I-125 Plaque Radiation Therapy	Biopsy	0	2	0.85	1	0					1	missense	3118942 A>T	Q209L	16.1743	0					0					1			SpliceSite	52441188 A>G	splice donor variant	19.6196	0							0
017-004	74	Male	Right	Unknown	0	0	14.5	7.4	I-125 Plaque Radiation Therapy	Biopsy	0	1	1.17	1	1	missense	80409485 CTTTGGC>CTTGGGC	Q209P	46.7431	0					0					0					0						0	0							0
017-007	34	Male	Right	Blue/Green	0	0	10	5.5	I-125 Plaque Radiation Therapy	Biopsy	0	2	1.1	1	0					1	missense	3118942 A>T	Q209L	47.7147	0					0					1			frameshiftDeletion	52442077 CA>C	C91fs	76.3636	0							0
017-008	55	Male	Right	Unknown	0	0	12	4.1	I-125 Plaque Radiation Therapy	Biopsy	0	1	1.2	0	1	missense	80409485 CTTTGGC>CTTGGGC	Q209P	34.4912	0					0					0					0						0	0							0
017-018	57	Male	Right	Unknown	0	0	16	3.28	I-125 Plaque Radiation Therapy	Biopsy	0	1	0.31	1	0					1	missense	3118942 A>T	Q209L	28.1046	0					0					0						0	1	missense	198267484 G >A	R625C	0	0.993	36.1681	0
017-019	57	Female	Left	Unknown	0	0	13	2.85	I-125 Plaque Radiation Therapy	Biopsy	0	1	1.11	0	1	missense	80409483 ACCTTTGGC>ACCTTGGGC	Q209P	43.8144	0					0					0					0						0	0							0
017-020	64	Female	Left	Unknown	0	0	12	3.4	I-125 Plaque Radiation Therapy	Biopsy	0	1	0.9	1	0					1	missense	3118942 A>T	Q209L	3.90586	0					0					0						0	0							0
017-021	68	Female	Right	Unknown	0	0	12	4.65	I-125 Plaque Radiation Therapy	Biopsy	0	1	0.57	0	1	missense	80409488 TGGC>GGGC	Q209P	5.33333	0					0					0					0						0	0							0
017-022	70	Male	Right	Unknown	0	0	15	4	I-125 Plaque Radiation Therapy	Biopsy	0	2	0.49	0	0					1	missense	3118942 A>T	Q209L	48.0682	0					0					1			frameshiftDeletion	52442599 AG>A	L49fs	88.7544	0							0
017-023	61	Female	Left	Unknown	0	0	15.17	13.07	Enucleation	Enucleation	0	1	0.65	1	0					1	missense	3118942 A>T	Q209L	46.3195	0					0					0						0	0							0
017-024	70	Male	Left	Unknown	0	0	14	5.01	I-125 Plaque Radiation Therapy	Biopsy	0	1	0.89	1	0					1	missense	3118942 A>T	Q209L	44.2771	0					0					0						0	0							1
017-025	69	Male	Left	Unknown	0	0	7.3	2.3	I-125 Plaque Radiation Therapy	Biopsy	0	1	0.93	0	0					1	missense	3118942 A>T	Q209L	48.2724	0					0					0						0	0							1
017-027	66	Female	Right	Unknown	0	0	8.65	3.17	I-125 Plaque Radiation Therapy	Biopsy	0	1	0.98	0	0					1	missense	3118942 A>T	Q209L	45.7602	0					0					0						0	0							1
017-028	63	Male	Left	Unknown	0	0	10	3.3	I-125 Plaque Radiation Therapy	Biopsy	0	1	0.19	0	1	missense	80412493 C>T	R183Q	48.2482	0					0					0					1	0	1	missense	52442077 C>A	C91F	79.3991	0							0
017-029	67	Male	Left	Unknown	0	0	15.5	2.85	I-125 Plaque Radiation Therapy	Biopsy	0	2	0.71	1	1	missense	80409485 CTTTGGC>CTTGGGC	Q209P	42.1975	0					0					0					1			nonsense	52438566 G>A	R385Ter	55.2553	0							0
017-032	70	Female	Right	Unknown	0	0	10.14	6.75	I-125 Plaque Radiation Therapy	Biopsy	0	1	0.97	0	0					1	missense	3118942 A>T	Q209L	63.4857	0					0					0						0	0							1
017-033	50	Female	Left	Blue/Green	0	0	13	4	I-125 Plaque Radiation Therapy	Biopsy	0	1	0.64	1	1	missense	80409488 TGGC>AGGC	Q209L	21.9167	0					0					0					0						0	1	missense	198267484 G >A	R625C	0	0.993	19.7778	0
017-035	55	Male	Left	Blue/Green	0	1	15.8	10.1	Enucleation	Enucleation	0	2	0.18	0	0					1	missense	3118942 A>T	Q209L	51.2036	0					0					1			SpliceSite	52443721 GGCTCTTACCGAAATCTTCCACGA>G	splice donor variant	93.7192	0							1
017-036	59	Female	Left	Blue/Green	0	0	10.51	9.42	Enucleation	Enucleation	0	1	0.67	0	1	missense	80409488 T >G	Q209P	49.6138	0					0					0					0						0	1	missense	198267483 C >T	R625H	0	0.999	48.7	1
017-037	68	Female	Left	Unknown	0	0	8.87	3.4	I-125 Plaque Radiation Therapy	Biopsy	0	1	0.95	0	0					1	missense	3118942 A>T	Q209L	50.1258	0					0					0						0	1	missense	198267483 C >T	R625H	0	0.999	45.5228	0
017-038	53	Male	Right	Unknown	0	0	18	10.7	Enucleation	Enucleation	0	1	1.01	0	0					1	missense	3118942 A>T	Q209L	47.1622	0					0					0						0	0							0
017-039	68	Female	Left	Unknown	0	0	10	3.8	I-125 Plaque Radiation Therapy	Biopsy	0	1	0.82	0	1	missense	80409488 TGGC>AGGC	Q209L	49.4678	0					0					0					0						0	0							1
017-040	73	Male	Left	Unknown	0	0	13.2	6	I-125 Plaque Radiation Therapy	Biopsy	0	2	1.31	0	1	missense	80409485 CTTTGGC>CTTGGGC	Q209P	48.5991	0					0					0					1			SpliceSite	52441414 C>A	splice donor variant	92.6747	0							0
017-041	43	Female	Left	Blue/Green	0	0	8.1	2.62	I-125 Plaque Radiation Therapy	Biopsy	0	1	0.631	0	0					1	missense	3118942 A>T	Q209L	39.7693	0					0					0						0	0							1
017-042	67	Female	Left	Unknown	0	0	9	4.3	Enucleation	Enucleation	0	1	1.04	0	1	missense	80409488 TGGC>AGGC	Q209L	31.1899	0					0					0					0						0	1	missense	198267481 T>A	N626Y	0	1	47.25	0
017-044	70	Male	Left	Unknown	0	0	14	3.4	I-125 Plaque Radiation Therapy	Biopsy	0	1	0.95	0	0					1	missense	3118942 A>T	Q209L	42.5201	0					0					0						0	0							1
017-045	77	Female	Right	Unknown	0	1	14.5	8.3	I-125 Plaque Radiation Therapy	Biopsy	0	2	0.94	1	0					1	missense	3118942 A>T	Q209L	50.5522	0					0					1			frameshiftDeletion	52439175 CGCTG>C	Q355fs	3.85542	0							0
017-046	57	Male	Right	Blue/Green	0	0	8	2.6	I-125 Plaque Radiation Therapy	Biopsy	0	1	0.86	0	1	missense	80409485 CTTTGGC>CTTGGGC	Q209P	52.3779	0					0					0					0						0	0							1
017-047	77	Female	Right	Unknown	0	0	9	2.8	I-125 Plaque Radiation Therapy	Biopsy	0	1	0.82	0	0					1	missense	3118942 A>C	Q209P	49.6997	0					0					0						0	1	missense	198267484 G >A	R625C	0	0.993	48.95	0
017-048	59	Male	Right	Blue/Green	0	1	19	9.1	Enucleation	Enucleation	0	2	0.08	1	1	missense	80409488 TGGC>AGGC	Q209L	42.1559	0					0					0					0						0	0							0
017-050	57	Male	Left	Unknown	0	0	12.6	4.5	I-125 Plaque Radiation Therapy	Biopsy	0	1	1.25	1	0					1	missense	3118942 A>T	Q209L	49.774	0					0					0						0	1	missense	198267483 C >T	R625H	0	0.999	62.3144	0
017-051	72	Male	Left	Unknown	0	0	12.4	4.8	I-125 Plaque Radiation Therapy	Biopsy	0	2	1.43	1	0					1	missense	3118942 A>T	Q209L	38.6238	0					0					0						0	0							1
017-052	68	Female	Right	Unknown	0	0	13.5	3.4	I-125 Plaque Radiation Therapy	Biopsy	0	1	0.74	0	0					1	missense	3118933 TGGGGGGCCAG>TGGGGGGCTAT	Q209Y	49.6982	0					0					0						0	0							0
017-053	57	Male	Right	Unknown	0	0	12.9	4.4	I-125 Plaque Radiation Therapy	Biopsy	0	1	0.93	0	1	missense	80409488 T >G	Q209P	49.2813	0					0					0					0						0	0							1
017-054	35	Male	Left	Unknown	0	0	12.1	5.1	I-125 Plaque Radiation Therapy	Biopsy	0	1	0.93	1	0					1	missense	3118942 A>T	Q209L	48.9447	0					0					0						0	1	missense	198267483 C >T	R625H	0	0.999	44.1302	0
017-055	57	Male	Right	Unknown	0	0	12	4.8	I-125 Plaque Radiation Therapy	Biopsy	0	2	0.41	0	0					1	missense	3118942 A>T	Q209L	23.0461	0					0					1			frameshiftDeletion	52441990 TTGGTG>T	F118fs	30.9524	0							0
017-056	46	Female	Right	Unknown	0	0	13.1	9.4	Enucleation	Enucleation	0	1	1.1	0	0					1	missense	3118942 A>T	Q209L	48.7244	0					0					0						0	1	missense	198267360 T >G	K666T	0	0.992	40.2	1
017-057	55	Female	Left	Blue/Green	0	1	16	9.1	Enucleation	Enucleation	0	2	1.16	1	0					1	missense	3118942 A>T	Q209L	48.0943	0					0					0						0	0							0
017-058	55	Female	Right	Blue/Green	0	1	11.28	7.9	Enucleation	Enucleation	0	2	0.79	1	1	missense	80409485 CTTTGGC>CTTGGGC	Q209P	45.3333	0					0					0					1			SpliceSite	52436439 T>A	splice acceptor variant	65.5483	0							0
017-059	82	Female	Right	Unknown	0	1	18	10.2	Enucleation	Enucleation	0	2	1.33	1	1	missense	80409485 CTTTG>CTTGG	Q209P	67.552	0					0					0					1	0	0.849	startloss	52443893 A>C	M1R	77.3619	0							0
017-060	60	Male	Right	Unknown	0	0	17.8	14.9	Enucleation	Enucleation	0	2	0.26	0	1	missense	80409488 TGGC>AGGC	Q209L	44.2132	0					0					0					0						0	0							1
017-067	77	Female	Left	Unknown	0	0	11	3.1	I-125 Plaque Radiation Therapy	Biopsy	0	1	0.86	0	0					1	missense	3118942 A>T	Q209L	47.7432	0					0					0						0	0							0
017-070	66	Male	Left	Unknown	0	0	11	3.6	I-125 Plaque Radiation Therapy	Biopsy	0	1	0.92	0	1	missense	80409485 CTTTGGC>CTTGGGC	Q209P	49.645	0					0					0					0						0	0							0
017-072	78	Female	Left	Unknown	0	0	11	3.8	I-125 Plaque Radiation Therapy	Biopsy	0	2	0.89	1	0					1	missense	3118933 TGGGGGGCCA>TGGGGGGCCT	Q209L	36.0788	0					0					1			SpliceSite	52440924 C>G	splice acceptor variant	59.195	0							0
017-073	61	Male	Left	Unknown	0	0	15	4.8	I-125 Plaque Radiation Therapy	Biopsy	0	1	0.19	1	1	missense	80412493 C>T	R183Q	66.877	0					0					1	missense	9389753 G>A	D630N	49.2509	0						0	1	missense	198267484 G >A	R625C	0	0.993	50.4977	0
017-076	77	Male	Right	Blue/Green	0	0	18	7.7	Enucleation	Enucleation	0	2	0.69	0	0					0					0					0					1			frameshiftDeletion	52441977 AG>A	P124fs	53.5013	0							1
017-078	55	Female	Right	Brown	0	1	12	12.7	Enucleation	Enucleation	0	1	0.91	1	1	missense	80409485 CTTTGGC>CTTGGGC	Q209P	37.1912	0					0					0					0						0	1	missense	198267483 C >T	R625H	0	0.999	36.6881	0
017-079	72	Male	Right	Unknown	0	0	10	3.6	I-125 Plaque Radiation Therapy	Biopsy	0	1	1.01	0	1	missense	80409485 CTTTGGC>CTTGGGC	Q209P	53.9434	0					0					0					0						0	0							1
017-080	55	Male	Left	Blue/Green	0	0	18	10.9	Other	Biopsy	0	1	0.65	1	1	missense	80409485 CTTTGGC>CTTGGGC	Q209P	52.7171	0					0					0					0						0	1	missense	198267484 G >A	R625C	0	0.993	48.75	0
017-082	78	Male	Left	Unknown	0	0	8	4.6	I-125 Plaque Radiation Therapy	Biopsy	0	2	0.63	0	0					1	missense	3118942 A>T	Q209L	40.1204	0					0					1			nonsense	52436681 G>A	Q665Ter	63.7511	0							0
017-083	71	Male	Right	Unknown	0	1	20	9.8	Other	Biopsy	0	1	0.9	1	1	missense	80409487 T>G	Q209H	40.7704	0					0					0					0						0	1	missense	198267483 C >T	R625H	0	0.999	40.6406	0
017-086	76	Female	Right	Unknown	0	0	12	2.3	I-125 Plaque Radiation Therapy	Biopsy	0	2	0.06	0	0					1	missense	3115012 C>T	R183C	42.8714	0					0					1			nonsense	52438566 G>A	R385Ter	86.4865	0							0
017-087	79	Male	Right	Unknown	0	0	16	11	Other	Enucleation	0	1	1.04	0	0					1	missense	3118942 A>T	Q209L	43.3083	0					0					0						0	0							1
017-089	60	Male	Left	Blue/Green	0	1	23	10.7	Enucleation	Biopsy	0	2	0.75	1	1	missense	80409488 TGGC>AGGC	Q209L	46.0759	0					0					0					1			nonsense	52438566 G>A	R385Ter	84.2263	0							0
017-092	66	Female	Left	Unknown	0	0	16	7	I-125 Plaque Radiation Therapy	Biopsy	0	1	0.56	1	1	missense	80409485 CTTTGGC>CTTGGGC	Q209P	36.7591	0					0					0					0						0	1	missense	198267484 G >A	R625C	0	0.993	37.9	0
017-093	82	Female	Right	Unknown	0	0	14	3.8	I-125 Plaque Radiation Therapy	Biopsy	0	2	0.44	0	1	missense	80409488 TGGC>CGGC	Q209R	44.0609	0					0					0					1			SpliceSite	52442487 GA>CC	splice donor variant	87.9639	0							0
017-095	37	Female	Right	Blue/Green	0	1	18	12.9	Enucleation	Enucleation	0	2	0.98	1	0					1	missense	3118942 A>T	Q209L	47.5163	0					0					1			frameshiftDeletion	52437877 TG>T	A428fs	93.1694	0							0
017-096	70	Female	Right	Unknown	0	0	15	7.7	I-125 Plaque Radiation Therapy	Biopsy	0	1	0.76	0	0					1	missense	3118942 A>T	Q209L	51.3065	0					0					0						0	1	missense	198267360 T >G	K666T	0	0.992	53.3033	0
017-099	69	Male	Left	Blue/Green	0	0	6.5	2.5	I-125 Plaque Radiation Therapy	Biopsy	0	1	0.93	0	1	missense	80409485 CTTTGGC>CTTGGGC	Q209P	29.9949	0					0					0					0						0	0							1
017-101	59	Female	Right	Unknown	0	0	11	3.6	I-125 Plaque Radiation Therapy	Biopsy	0	1	1.14	0	0					1	missense	3118933 TGGGGGGCCAG>TGGGGGGCTAT	Q209Y	37.2211	0					0					0						0	0							0
017-103	64	Female	Right	Unknown	0	1	17	8.4	I-125 Plaque Radiation Therapy	Biopsy	0	1	0.91	1	1	missense	80409488 TGGC>AGGC	Q209L	24.4108	0					0					0					0						0	1	missense	198267483 C >T	R625H	0	0.999	25.2753	0
017-106	83	Male	Left	Unknown	0	0	11	4.6	I-125 Plaque Radiation Therapy	Biopsy	0	1	0.87	0	1	missense	80412464 G>T	P193T	64.1821	1	missense	3118942 A>T	Q209L	48.2949	0					0					0						0	1	missense	198267484 G>C	R625G	0	1	46.5	0
017-111	74	Female	Right	Unknown	0	0	14	3.5	I-125 Plaque Radiation Therapy	Biopsy	0	2	0.5	0	0					0					1	missense	49281339 T>A	L129Q	44.3011	0					0						0	0							0
017-112	33	Female	Left	Blue/Green	0	0	12	3.2	I-125 Plaque Radiation Therapy	Biopsy	0	1	0.87	1	1	missense	80409488 TGGC>GGGC	Q209P	7.41301	0					0					0					0						0	0							1
017-113	52	Male	Right	Unknown	0	0	16	5	I-125 Plaque Radiation Therapy	Biopsy	0	2	0.99	1	0					0					0					0					1			nonframeshiftDeletion	52442091 CAGCTGTGAAACCAAG>C		83.2957	0							0
017-114	70	Female	Left	Unknown	0	1	20	10.7	Other	Biopsy	0	2	0.67	0	0					0					1	missense	49281339 T>A	L129Q	42.7948	0					1			SpliceSite	52437431 C>T	splice donor variant	74.6	0							0
017-116	63	Male	Right	Unknown	0	0	14	5.4	I-125 Plaque Radiation Therapy	Biopsy	0	2	0.78	0	1	missense	80409488 TGGC>AGGC	Q209L	44.1565	0					0					0					1	0	1	missense	52441219 T>C	D184G	93.5968	0							0
017-117	48	Female	Left	Unknown	0	0	18	10.7	I-125 Plaque Radiation Therapy	Biopsy	0	2	1.35	1	0					1	missense	3118942 A>T	Q209L	47.0588	0					0					1			nonsense	52440391 CC>AT	E221Ter	90	0							0
017-119	53	Female	Right	Unknown	0	0	14	4	I-125 Plaque Radiation Therapy	Biopsy	0	1	0.19	1	0					1	missense	3118942 A>T	Q209L	40.291	0					0					0						0	1	missense	198267483 C >T	R625H	0	0.999	47.2	0
017-123	74	Male	Right	Unknown	0	0	11	4.5	I-125 Plaque Radiation Therapy	Biopsy	0	1	0.61	1	0					1	missense	3118942 A>T	Q209L	3.35671	0					0					0						0	0							0
017-124	63	Male	Left	Unknown	0	0	12	5.5	I-125 Plaque Radiation Therapy	Biopsy	0	1	0.79	0	0					0					0					1	missense	9389753 GA>TT	D630F	50.3511	0						0	0							1
017-125	74	Male	Right	Unknown	0	0	14	2.5	I-125 Plaque Radiation Therapy	Biopsy	0	1	0.82	0	1	missense	80409488 TGGC>AGGC	Q209L	6.04982	0					0					0					0						0	0							1
017-126	54	Male	Right	Unknown	0	0	18	14	Other	Biopsy	0	2	0.76	0	0					0					0					1	missense	9389753 GA>TT	D630F	52.4072	1			frameshiftDeletion	52437791 TTCTGGGAC>T	S455fs	99.5434	0							0
017-127	62	Female	Left	Unknown	0	1	20	16	Enucleation	Biopsy	0	2	0.14	0	0					1	missense	3118942 A>T	Q209L	46.994	0					0					1			nonsense	52439918 AC>A	V265Ter	93.2161	0							0
017-128	72	Male	Right	Unknown	0	0	14	4	I-125 Plaque Radiation Therapy	Biopsy	0	2	0.8	0	1	missense	80409488 TGGC>AGGC	Q209L	25.0127	0					0					0					1			frameshiftDeletion	52436658 ATCGTAGTTGT>A	H669fs	30.7499	0							0
017-129	26	Male	Right	Unknown	0	0	15	5.2	I-125 Plaque Radiation Therapy	Biopsy	0	1	0.94	1	0					1	missense	3118942 A>T	Q209L	37.3687	0					0					0						0	1	missense	198267483 C >T	R625H	0	0.999	32.523	0
017-130	62	Male	Left	Unknown	0	0	9	3.7	I-125 Plaque Radiation Therapy	Biopsy	0	1	0.85	0	0					1	missense	3118942 A>T	Q209L	31.6265	0					0					0						0	0							1
017-131	60	Female	Left	Unknown	0	1	10	9.4	Other	Biopsy	0	2	1.31	1	0					1	missense	3118942 A>T	Q209L	40.7723	0					0					0						0	0							0
017-133	49	Male	Left	Unknown	0	0	14	7.7	I-125 Plaque Radiation Therapy	Biopsy	0	2	0.53	1	1	missense	80409488 T >A	Q209L	3.13006	0					0					0					0						0	0							0
017-134	49	Female	Left	Unknown	0	1	14	6.5	I-125 Plaque Radiation Therapy	Biopsy	0	2	0.65	0	0					1	missense	3118942 A>T	Q209L	33.4168	0					0					1			frameshiftDeletion	52436820 TC>T	E653fs	95.8716	0							0
017-136	69	Female	Right	Unknown	0	0	16	4.9	I-125 Plaque Radiation Therapy	Biopsy	0	2	1.06	0	1	missense	80409488 TGGC>AGGC	Q209L	45.7653	0					0					0					1			nonsense	52438541 TG>TA	Q393Ter	69.1309	0							0
017-137	77	Male	Right	Unknown	0	0	11	3.4	I-125 Plaque Radiation Therapy	Biopsy	0	1	0.07	0	0					1	missense	3118942 A>T	Q209L	24.1252	0					0					0						0	0							0
017-138	72	Male	Right	Unknown	0	0	11	5.1	I-125 Plaque Radiation Therapy	Biopsy	0	1	0.77	0	0					1	missense	3118942 A>T	Q209L	46.994	0					0					0						0	0							0
017-139	65	Male	Left	Unknown	0	0	13	4.8	I-125 Plaque Radiation Therapy	Biopsy	0	1	1.01	1	0					1	missense	3118942 A>T	Q209L	42.7282	0					0					0						0	1	missense	198267385 A>T	W658R	0	1	37.8758	0
017-141	50	Male	Right	Unknown	0	0	8	2.6	I-125 Plaque Radiation Therapy	Biopsy	0	1	0.92	0	1	missense	80409488 TGGC>AGGC	Q209L	3.48837	0					0					0					0						0	0							0
017-142	68	Male	Right	Unknown	0	0	6	1.9	I-125 Plaque Radiation Therapy	Biopsy	0	1	1.1	0	1	missense	80409488 TGGC>AGGC	Q209L	50.5556	0					0					0					0						0	0							1
017-143	32	Female	Left	Unknown	0	0	12	6.3	I-125 Plaque Radiation Therapy	Biopsy	0	1	1	0	0					1	missense	3118942 A>T	Q209L	47.5904	0					0					0						0	0							0
017-145	74	Male	Left	Unknown	0	0	13	4	I-125 Plaque Radiation Therapy	Biopsy	0	2	1.11	0	0					1	missense	3118942 A>T	Q209L	49.0973	0					0					0						0	0							0
017-147	76	Male	Right	Unknown	0	1	18	10.6	I-125 Plaque Radiation Therapy	Biopsy	0	2	0.39	0	0					1	missense	3118942 A>T	Q209L	50.9018	0					0					1	0	0.989	missense	52440875 A>C	I210S	95.4595	0							0
017-148	58	Female	Right	Unknown	0	0	18	7.2	I-125 Plaque Radiation Therapy	Biopsy	0	2	0.94	1	0					1	missense	3118942 A>T	Q209L	46.5829	0					0					1			frameshiftDeletion	52437209 TTC>T	K612fs	89.7841	0							0
017-150	72	Female	Right	Unknown	0	0	11	6.9	I-125 Plaque Radiation Therapy	Biopsy	0	1	0.84	0	0					1	missense	3118942 A>T	Q209L	48.673	0					0					0						0	1	missense	198267483 C >T	R625H	0	0.999	48.0981	0
017-151	75	Male	Right	Unknown	0	0	10	7.2	I-125 Plaque Radiation Therapy	Biopsy	0	1	0.67	0	1	missense	80409485 CTTTGGC>CTTGGGC	Q209P	47.3577	0					0					0					0						0	0							1
017-152	61	Male	Right	Unknown	0	0	13	5.2	I-125 Plaque Radiation Therapy	Biopsy	0	1	0.9	1	1	missense	80409485 CTTTGGC>CTTGGGC	Q209P	43.0393	0					0					0					0						0	0							1
017-153	77	Male	Right	Unknown	0	0	18	10.3	I-125 Plaque Radiation Therapy	Biopsy	0	2	0.32	0	1	missense	80409485 CTTTGGC>CTTGGGC	Q209P	44.2929	0					0					0					0						0	0							1
017-154	80	Female	Left	Unknown	0	0	10	3.8	I-125 Plaque Radiation Therapy	Biopsy	0	1	0.92	0	1	missense	80409485 CTTTGGC>CTTGGGC	Q209P	51.1971	0					0					0					0						0	0							1
017-155	71	Female	Right	Blue/Green	0	1	22	13	Enucleation	Biopsy	0	2	0.71	0	0					1	missense	3118942 A>T	Q209L	46.6365	0					0					1			nonsense	52442047 AG>A	L101Ter	84.3434	0							0
017-156	68	Female	Left	Unknown	0	1	12	4	I-125 Plaque Radiation Therapy	Biopsy	0	1	1.03	0	1	missense	80409485 CTTTGGC>CTTGGGC	Q209P	44.7468	0					0					0					0						0	1	missense	198267483 C >T	R625H	0	0.999	40.3	0
017-157	65	Female	Left	Unknown	0	0	16	3.8	I-125 Plaque Radiation Therapy	Biopsy	0	2	0.99	0	1	missense	80409485 CTTTGGC>CTTGGGC	Q209P	28.7315	0					0					0					0						0	0							0
017-158	70	Female	Right	Brown	0	0	14	4.2	I-125 Plaque Radiation Therapy	Biopsy	0	1	0.64	1	0					0					0					0					0						0	1	missense	198267483 C >T	R625H	0	0.999	3.74101	0
017-160	72	Female	Left	Unknown	0	0	11	4.2	I-125 Plaque Radiation Therapy	Biopsy	0	1	1.07	0	1	missense	80409488 T >G	Q209P	59.0355	0					0					0					0						0	0							0
018-001	69	Male	Right	Blue/Green	0	0	13	12	Enucleation	Enucleation	0	2	1.16	1	1	missense	80409488 TGGC>AGGC	Q209L	50.4317	0					0					0					1			frameshiftDeletion	52436687 CAA>C	I662fs	92.3038	0							0
018-002	79	Male	Right	Blue/Green	0	0	14	4.7	I-125 Plaque Radiation Therapy	Biopsy	0	1	0.94	1	1	missense	80409488 TGGC>AGGC	Q209L	43.5178	0					0					0					0						0	0							0
018-003	66	Male	Left	Brown	0	1	16	13.4	Enucleation	Enucleation	0	1	0.94	0	0					1	missense	3118942 A>T	Q209L	43.2716	0					0					0						0	0							1
018-004	75	Female	Right	Blue/Green	0	1	11.6	8.96	Enucleation	Enucleation	0	2	0.99	0	1	missense	80409485 CTTTGGC>CTTGGGC	Q209P	49.6191	0					0					0					1			SpliceSite	52440924 C>T	splice acceptor variant	95.6897	0							0
018-005	56	Male	Left	Brown	0	0	13.1	6.1	I-125 Plaque Radiation Therapy	Biopsy	0	1	0.83	1	1	missense	80409485 CTTTGGC>CTTGGGC	Q209P	46.2709	0					0					0					0						0	1	missense	198267483 C >T	R625H	0	0.999	45.3908	0
018-008	69	Female	Right	Unknown	0	1	19	10.6	Enucleation	Enucleation	0	2	1.04	1	0					1	missense	3118942 A>T	Q209L	24.8746	0					0					0						0	0							0
018-009	67	Male	Left	Brown	0	0	16	5.8	Enucleation	Enucleation	0	1	0.44	1	0					1	missense	3118942 A>T	Q209L	50.9009	0					0					0						0	1	missense	198267484 G >A	R625C	0	0.993	53.0327	0
018-010	30	Female	Left	Blue/Green	0	0	7	2.5	Enucleation	Enucleation	0	1	0.64	1	1	missense	80409485 CTTTGGC>CTTGGGC	Q209P	47.8393	0					0					0					0						0	0							0
018-011	80	Male	Left	Blue/Green	0	0	12.75	4.7	Enucleation	Enucleation	0	2	0.28	1	0					1	missense	3118942 A>T	Q209L	27.8418	0					0					0						0	0							1
018-012	57	Male	Right	Blue/Green	0	0	11	4.2	I-125 Plaque Radiation Therapy	Biopsy	0	1	1.03	0	1	missense	80409488 T >A	Q209L	44.8886	0					0					0					0						0	0							1
018-013	57	Male	Left	Blue/Green	0	1	21.8	12.7	Enucleation	Enucleation	0	2	0.26	1	0					0					1	missense	49281339 T>A	L129Q	67.42	0					1			frameshiftDeletion	52437668 TC>T	E498fs	97.6465	0							0
018-014	35	Female	Left	Blue/Green	0	0	17	7.3	I-125 Plaque Radiation Therapy	Biopsy	0	1	1.02	0	0					1	missense	3118942 A>T	Q209L	48.3157	0					0					0						0	0							1
018-016	47	Male	Right	Blue/Green	0	0	12	7.5	I-125 Plaque Radiation Therapy	Biopsy	0	1	0.87	0	1	missense	80409485 CTTTGGC>CTTGGGC	Q209P	45.5516	0					0					0					0						0	0							1
018-017	58	Male	Left	Brown	0	0	15.6	7.3	I-125 Plaque Radiation Therapy	Biopsy	0	2	1.05	0	1	missense	80409488 TGGC>AGGC	Q209L	43.4827	0					0					0					1			frameshiftDeletion	52439812 CCT>C	R300fs	88.1878	0							0
018-018	50	Male	Right	Blue/Green	0	1	14	10.5	Enucleation	Enucleation	0	1	0.89	1	1	missense	80409485 CTTTGGC>CTTGGGC	Q209P	47.1757	0					0					0					0						0	1	missense	198267484 G >A	R625C	0	0.993	49.15	0
018-019	30	Female	Left	Blue/Green	0	0	8.8	2.21	I-125 Plaque Radiation Therapy	Biopsy	0	1	0.85	1	0					1	missense	3118942 A>T	Q209L	29.7894	0					0					0						0	1	missense	198267483 C >T	R625H	0	0.999	25.8472	0
018-020	41	Male	Left	Brown	0	1	15	8	Enucleation	Enucleation	0	2	0.79	1	0					1	missense	3118942 A>T	Q209L	49.7495	0					0					1			nonsense	52437276 GG>AA	Q590Ter	81.2903	0							0
018-021	80	Male	Right	Blue/Green	0	0	11.8	2.9	I-125 Plaque Radiation Therapy	Biopsy	0	2	1.39	1	1	missense	80409485 CTTTGGC>CTTGGGC	Q209P	49.0365	0					0					0					1			SpliceSite	52440834 AGGGCCCTTACCCTGCAGT>A	splice donor variant	94.3885	0							0
018-022	67	Male	Right	Blue/Green	0	1	10.2	2.88	I-125 Plaque Radiation Therapy	Biopsy	0	2	0.53	0	0					1	missense	3118942 A>T	Q209L	49.8999	0					0					0						0	0							0
018-023	61	Female	Right	Brown	0	0	12.28	4.51	I-125 Plaque Radiation Therapy	Biopsy	0	2	0.71	1	1	missense	80409485 CTTTGGC>CTTGGGC	Q209P	46.8734	0					0					0					1			nonsense	52439286 G>C	S319Ter	87.0594	0							0
018-024	60	Male	Right	Blue/Green	0	0	15.27	6.55	Enucleation	Enucleation	0	1	1.02	1	1	missense	80409488 TGGC>AGGC	Q209L	48.4312	0					0					0					0						0	1	missense	198267484 G >A	R625C	0	0.993	49.6748	0
018-025	49	Male	Right	Brown	0	0	8.37	4.27	I-125 Plaque Radiation Therapy	Biopsy	0	1	1.02	0	0					1	missense	3118942 A>T	Q209L	48.5456	0					0					0						0	1	missense	198267483 C >T	R625H	0	0.999	46.7904	0
018-026	57	Female	Left	Brown	0	0	12.29	4.28	I-125 Plaque Radiation Therapy	Biopsy	0	2	0.57	0	0					1	missense	3118942 A>T	Q209L	29.7541	0					0					1			SpliceSite	52443611 CACCCCCTTGACACCTGCGATGAGGA>C	splice acceptor variant	38.2522	0							0
018-027	70	Female	Right	Blue/Green	0	0	11.91	6.4	I-125 Plaque Radiation Therapy	Biopsy	0	1	0.91	0	1	missense	80409485 CTTTGGC>CTTGGGC	Q209P	49.2673	0					0					0					0						0	0							1
018-028	32	Female	Left	Unknown	0	0	12	7.3	I-125 Plaque Radiation Therapy	Biopsy	0	1	1.04	0	0					1	missense	3118942 A>T	Q209L	46.5898	0					0					0						0	0							1
018-029	62	Female	Left	Blue/Green	0	0	8.7	1.6	I-125 Plaque Radiation Therapy	Biopsy	0	1	0.96	0	1	missense	80409488 TGGC>GGGC	Q209P	7.86687	0					0					0					0						0	1	missense	198267483 C >T	R625H	0	0.999	7.2	0
018-030	72	Male	Right	Blue/Green	0	0	8.21	1.54	I-125 Plaque Radiation Therapy	Biopsy	0	2	0.35	0	0					1	missense	3115012 C>T	R183C	45.25	0					0					1			frameshiftDeletion	52439139 TTG>T	K368fs	92.3464	0							0
018-032	72	Male	Right	Blue/Green	0	0	11.85	11.72	Enucleation	Enucleation	0	1	0.91	0	1	missense	80409488 TGGC>AGGC	Q209L	48.4232	0					0					0					0						0	0							1
018-033	66	Female	Left	Unknown	0	0	13.96	9.83	Enucleation	Biopsy	0	1	0.97	1	1	missense	80409488 TGGC>AGGC	Q209L	46.8966	0					0					0					0						0	0							0
018-034	69	Female	Right	Unknown	0	0	9	4.1	I-125 Plaque Radiation Therapy	Biopsy	0	2	0.95	1	1	missense	80409485 CTTTGGC>CTTGGGC	Q209P	41.9584	0					0					0					1			frameshiftInsertion	52437288 T>TG	I586fs	70.863	0							0
018-035	66	Male	Right	Unknown	0	0	9.4	5.1	Enucleation	Biopsy	0	1	1.01	0	1	missense	80409485 CTTTGGC>CTTGGGC	Q209P	52.5626	0					0					0					0						0	1	missense	198267360 T >G	K666T	0	0.992	49.25	0
018-036	69	Male	Left	Unknown	0	0	15	9.9	Enucleation	Biopsy	0	2	0.98	1	0					1	missense	3118942 A>T	Q209L	40.6814	0					0					1			frameshiftBlockSubstitution	52438576 CACACCTGCCGCCAGGT>CGC	D376fs	66.5661	0							0
018-037	68	Female	Right	Unknown	0	1	10.1	5.7	I-125 Plaque Radiation Therapy	Biopsy	0	1	0.79	0	1	missense	80409485 CTTTGGC>CTTGGGC	Q209P	32.132	0					0					0					0						0	0							0
019-001	48.8	Female	Left	Unknown	0	0	7.99	4.12	Other	Biopsy	0	1	0.76	0	0					1	missense	3118933 TGGGGGGCCAG>TGGGGGGCTAT	Q209Y	51.5167	0					0					0						0	0							0
019-002	40.9	Male	Left	Blue/Green	0	0	8.3	3.34	I-125 Plaque Radiation Therapy	Biopsy	0	1	0.72	0	1	missense	80409487 TTGGC>ATAGC	Q209Y	23.0439	0					0					0					0						0	0							0
019-004	75.72	Female	Left	Brown	0	0	13.36	5.72	I-125 Plaque Radiation Therapy	Biopsy	0	1	0.78	0	1	missense	80409485 CTTTGGC>CTTGGGC	Q209P	48.7284	0					0					0					0						0	0							1
019-005	59.16	Female	Right	Blue/Green	0	0	11.8	5.42	I-125 Plaque Radiation Therapy	Biopsy	0	1	1.12	0	0					1	missense	3118942 A>T	Q209L	49.8244	0					0					0						0	0							1
019-008	54.21	Female	Right	Blue/Green	0	0	7.5	2.9	I-125 Plaque Radiation Therapy	Biopsy	0	1	1.04	0	0					1	missense	3118942 A>T	Q209L	39.3726	0					0					0						0	0							1
019-010	64.78	Female	Right	Brown	0	0	11.69	5.33	I-125 Plaque Radiation Therapy	Biopsy	0	1	0.61	0	1	missense	80409488 TGGC>AGGC	Q209L	43.4077	0					0					0					0						0	0							1
019-014	55.74	Male	Left	Blue/Green	0	0	4.41	1.92	I-125 Plaque Radiation Therapy	Biopsy	0	1	1.14	0	1	missense	80409485 CTTTGGC>CTTGGGC	Q209P	39.1061	0					0					0					0						0	0							1
019-016	62.77	Female	Left	Intermediate	0	0	6.49	2.08	I-125 Plaque Radiation Therapy	Biopsy	0	2	0.98	0	0					1	missense	3118942 A>T	Q209L	9.46894	0					0					1			nonsense	52441465 A>C	Y129Ter	12.4562	0							0
019-017	60.27	Male	Left	Blue/Green	0	0	9.6	8.62	I-125 Plaque Radiation Therapy	Biopsy	0	1	1	0	1	missense	80409485 CTTTGGC>CTTGGGC	Q209P	48.2076	0					0					0					0						0	0							1
019-019	77.7	Female	Right	Blue/Green	0	0	14	3.4	Other	Biopsy	0	2	0.37	0	0					1	missense	3118942 A>T	Q209L	45.2452	0					0					1	0	1	missense	52442059 A>T	L97Q	22.4599	0							0
019-021	79.32	Female	Right	Blue/Green	0	1	6.07	5.34	I-125 Plaque Radiation Therapy	Biopsy	0	1	0.54	0	1	missense	80409488 TGGC>AGGC	Q209L	33.3672	0					0					0					0						0	0							0
019-022	65.67	Female	Left	Blue/Green	0	0	11.06	2.32	I-125 Plaque Radiation Therapy	Biopsy	0	1	0.14	0	0					1	missense	3118942 A>T	Q209L	29.8395	0					0					1	0	0.993	missense	52436659 T>C	D672G	49.1246	0							0
019-025	44.45	Female	Right	Blue/Green	0	0	8.94	3.54	I-125 Plaque Radiation Therapy	Biopsy	0	1	1.03	0	0					1	missense	3118942 A>T	Q209L	45.6413	0					0					0						0	0							0
019-026	42.1	Female	Left	Blue/Green	0	0	11.7	5.86	I-125 Plaque Radiation Therapy	Biopsy	0	1	0.95	1	1	missense	80409485 CTTTGGC>CTTGGGC	Q209P	44.0605	0					0					0					0						0	1	missense	198267484 G>C	R625G	0	1	45.9569	0
019-030	54.39	Female	Left	Intermediate	0	0	7.47	2.86	I-125 Plaque Radiation Therapy	Biopsy	0	1	1.23	0	0					1	missense	3118942 A>T	Q209L	47.5952	0					0					0						0	0							0
020-001	50	Female	Right	Unknown	0	0	12.71	5.38	I-125 Plaque Radiation Therapy	Biopsy	0	1	0.85	1	0					1	missense	3118942 A>T	Q209L	35.4742	0					0					0						0	1	missense	198267483 C >T	R625H	0	0.999	22.65	0
020-002	58	Male	Right	Unknown	0	0	10.45	7.99	I-125 Plaque Radiation Therapy	Biopsy	0	1	1.06	0	1	missense	80409488 TGGC>AGGC	Q209L	50.4582	0					0					0					0						0	0							1
020-004	45	Female	Right	Unknown	0	0	11.54	2.86	I-125 Plaque Radiation Therapy	Biopsy	0	1	0.49	1	1	missense	80409485 CTTTGGC>CTTGGGC	Q209P	39.1492	0					0					0					0						0	1	missense	198267484 G >A	R625C	0	0.993	27.0099	0
020-005	68	Male	Right	Unknown	0	0	12.91	5.96	I-125 Plaque Radiation Therapy	Biopsy	0	2	1.01	0	0					1	missense	3118942 A>T	Q209L	49.1466	0					0					1			nonsense	52439874 G>A	Q280Ter	82.6827	0							0
020-006	77	Female	Right	Unknown	0	0	12.33	5.23	I-125 Plaque Radiation Therapy	Biopsy	0	1	0.94	1	1	missense	80409488 TGGC>AGGC	Q209L	45.5606	0					0					0					0						0	1	missense	198267483 C >T	R625H	0	0.999	48.45	0
020-009	66	Male	Left	Unknown	0	0	9.66	3.54	I-125 Plaque Radiation Therapy	Biopsy	0	1	1.05	0	1	missense	80409488 TGGC>AGGC	Q209L	62.7144	0					0					0					0						0	0							0
020-011	57	Female	Right	Unknown	0	0	11.77	5.47	I-125 Plaque Radiation Therapy	Biopsy	0	2	0.94	1	0					1	missense	3118933 TGGGGGGCCAGC>TGGGGGGCGTGC	Q209V	48.9868	0					0					0						0	0							0
020-012	66	Male	Left	Unknown	0	0	16.68	8.38	I-125 Plaque Radiation Therapy	Biopsy	0	1	0.81	0	1	missense	80409485 CTTTGGC>CTTGGGC	Q209P	46.2087	0					0					0					0						0	0							0
020-013	47	Female	Right	Unknown	0	1	16.03	8.86	I-125 Plaque Radiation Therapy	Biopsy	0	2	0.17	0	1	missense	80409488 TGGC>AGGC	Q209L	44.7248	0					0					0					1			frameshiftDeletion	52437261 ACC>AC	S595fs	80.1811	0							0
020-014	34	Female	Right	Unknown	0	0	10.92	5.43	I-125 Plaque Radiation Therapy	Biopsy	0	1	0.81	0	1	missense	80409485 CTTTGGC>CTTGGGC	Q209P	46.9543	0					0					0					0						0	1	missense	198267483 C >T	R625H	0	0.999	46.8234	0
020-016	57	Female	Left	Unknown	0	0	17.3	4.26	I-125 Plaque Radiation Therapy	Biopsy	0	2	0.82	1	1	missense	80409488 TGGC>AGGC	Q209L	43.6391	0					0					0					1			missense, nonsense	52440869 TCC>TAA	M211_E212delinsITer	93.7349	0							0
020-017	21	Female	Right	Unknown	0	0	8.87	3.15	I-125 Plaque Radiation Therapy	Biopsy	0	1	0.99	0	0					0					0					0					0						0	0							1
020-018	40	Male	Left	Unknown	0	0	12.7	7.7	I-125 Plaque Radiation Therapy	Biopsy	0	1	1.15	0	1	missense	80409485 CTTTGGC>CTTGGGC	Q209P	41.1319	0					0					0					0						0	0							1
020-019	79	Male	Right	Unknown	0	0	12.35	4.55	I-125 Plaque Radiation Therapy	Biopsy	0	2	0.69	0	0					1	missense	3118942 A>T	Q209L	98.5213	0					0					1			SpliceSite	52441178 CATGGTGCCTACCATGGTCAAT>CAT	splice donor variant	98.5714	0							0
020-020	70	Female	Left	Unknown	0	0	11.67	4.36	I-125 Plaque Radiation Therapy	Biopsy	0	2	0.73	0	1	missense	80412494 G>C	R183G	26.7902	0					0					0					1			nonsense	52440906 C>A	E200Ter	65.2487	0							0
020-021	76	Female	Right	Brown	0	0	12.01	3.39	I-125 Plaque Radiation Therapy	Biopsy	0	2	0.65	0	0					1	missense	3118942 A>T	Q209L	22.5869	0					0					1			frameshiftBlockSubstitution	52439285 TG>TCAACCAACC	S319fs	15.0183	0							0
020-024	32	Male	Right	Blue/Green	0	1	16.62	4.65	I-125 Plaque Radiation Therapy	Biopsy	0	1	0.61	0	1	missense	80409485 CTTTGGC>CTTGGGC	Q209P	51.74	0					0					0					0						0	0							0
020-025	75	Male	Left	Blue/Green	0	0	10.92	4.12	I-125 Plaque Radiation Therapy	Biopsy	0	2	0.12	0	1	missense	80409488 TGGC>AGGC	Q209L	36.0081	0					0					0					1			SpliceSite	52441972 A>G	splice donor variant	17.7598	0							0
020-026	70	Female	Right	Intermediate	0	1	16.09	9.99	I-125 Plaque Radiation Therapy	Biopsy	0	2	0.59	1	0					1	missense	3118942 A>T	Q209L	33.3166	0					0					1			nonsense	52440916 C>T	W196Ter	50.7042	0							0
020-028	66	Male	Right	Blue/Green	0	0	10.17	5.62	I-125 Plaque Radiation Therapy	Biopsy	0	1	0.94	0	0					1	missense	3118942 A>T	Q209L	50.2505	0					0					0						0	0							1
020-029	83	Male	Left	Brown	0	0	11.54	2.76	I-125 Plaque Radiation Therapy	Biopsy	0	2	0.94	1	0					1	missense	3118942 A>T	Q209L	47.4134	0					0					1			frameshiftDeletion	52442026 AG>A	L108fs	88.9764	0							0
020-030	65	Female	Left	Blue/Green	0	0	10.91	3.49	I-125 Plaque Radiation Therapy	Biopsy	0	1	0.89	0	0					1	missense	3118942 A>T	Q209L	51.3026	0					0					0						0	0							1
020-031	67	Female	Right	Intermediate	0	0	11.37	4.55	I-125 Plaque Radiation Therapy	Biopsy	0	2	1.13	1	0					1	missense	3118942 A>T	Q209L	47.6931	0					0					1			frameshiftDeletion	52437594 CA>C	V523fs	94.1265	0							0
020-032	54	Male	Right	Brown	0	0	11.05	5.38	I-125 Plaque Radiation Therapy	Biopsy	0	1	0.86	0	1	missense	80409485 CTTTGGC>CTTGGGC	Q209P	42.0385	0					0					0					0						0	0							1
020-034	55	Male	Right	Blue/Green	0	0	13.67	5.38	I-125 Plaque Radiation Therapy	Biopsy	0	1	0.84	1	1	missense	80409485 CTTTGGC>CTTGGGC	Q209P	42.4599	0					0					0					0						0	1	missense	198267483 C >T	R625H	0	0.999	41.4915	0
020-035	67	Male	Left	Blue/Green	0	1	12.03	4.55	I-125 Plaque Radiation Therapy	Biopsy	0	2	0.74	1	1	missense	80409485 CTTTGGC>CTTGGGC	Q209P	27.9494	0					0					0					1			frameshiftDeletion	52442567 GCCGGGACCGGCGCTCTTCGATCCATTTGAACAGGAAGATAAAT>G	F46fs	28.7837	0							0
020-036	57	Male	Left	Intermediate	0	0	16.83	9.64	I-125 Plaque Radiation Therapy	Biopsy	0	2	0.76	0	0					1	missense	3118942 A>T	Q209L	49.8998	0					0					1	0	1	missense	52441222 A>G	L183P	95.8502	0							0
020-037	78	Female	Left	Brown	0	0	19.54	4.7	Enucleation	Enucleation	0	1	1.03	0	0					1	missense	3118942 A>T	Q209L	19.1011	0					0					0						0	0							0
020-038	74	Female	Right	Blue/Green	0	0	15.67	6.83	I-125 Plaque Radiation Therapy	Biopsy	0	2	1.15	0	0					1	missense	3118942 A>T	Q209L	45.3815	0					0					1			frameshiftDeletion	52442546 CCAC>CCA	V66fs	79.5758	0							0
020-039	68	Male	Left	Unknown	0	1	18.08	11.77	Enucleation	Enucleation	1	2	1.6	0	0					1	missense	3118942 A>T	Q209L	42.7209	0					0					1	0	0.998	missense	52441422 G>C	H144D	71.4076	0							0
020-040	60	Female	Left	Brown	0	0	17.89	3.78	Proton Beam Therapy	Biopsy	0	2	1.25	1	1	missense	80409485 CTTTGGC>CTTGGGC	Q209P	23.2796	0					0					0					1			frameshiftDeletion, unknown	52443577 AT>A	K38fs	29.2949	0							0
020-041	92	Male	Left	Intermediate	0	0	16.88	3.1	I-125 Plaque Radiation Therapy	Biopsy	0	2	0.92	0	0					1	missense	3118942 A>T	Q209L	52.0321	0					0					1			nonsense	52441226 C>A	E182Ter	97.4943	0							0
020-042	55	Male	Left	Blue/Green	0	0	8.26	3.49	I-125 Plaque Radiation Therapy	Biopsy	0	1	0.94	0	1	missense	80409485 CTTTGGC>CTTGGGC	Q209P	51.6513	0					0					0					0						0	0							0
020-044	68	Male	Left	Brown	0	0	8.55	2.71	I-125 Plaque Radiation Therapy	Biopsy	0	2	0.45	0	1	missense	80409488 TGGC>GGGC	Q209P	34.0932	0					0					0					1			frameshiftInsertion	52437289 G>GC	I586fs	76.2232	0							0
020-045	58	Female	Left	Brown	0	1	14.6	10.03	I-125 Plaque Radiation Therapy	Biopsy	0	2	1.03	1	0					1	missense	3118942 A>T	Q209L	43.7406	0					0					0						0	0							0
020-046	63	Female	Right	Brown	0	0	9.92	2.71	I-125 Plaque Radiation Therapy	Biopsy	0	1	0.17	1	1	missense	80409485 CTTTGGC>CTTGGGC	Q209P	10.3692	0					0					0					1			frameshiftDeletion	52437261 AC>A	S595fs	8.80725	0							0
020-047	68	Male	Right	Unknown	0	1	16.29	11.62	Enucleation	Enucleation	0	1	0.89	0	1	missense	80409488 TGGC>AGGC	Q209L	46.0289	0					0					0					0						0	0							1
020-048	80	Female	Right	Blue/Green	0	0	16.56	3.63	I-125 Plaque Radiation Therapy	Biopsy	0	1	0.95	0	0					1	missense	3118942 A>T	Q209L	18.5557	0					0					0						0	0							0
020-049	80	Female	Right	Blue/Green	0	0	16.56	3.63	I-125 Plaque Radiation Therapy	Biopsy	0	2	0.76	0	1	missense	80409485 CTTTGGC>CTTGGGC	Q209P	42.8761	0					0					0					1			nonsense	52437623 G>C	S513Ter	62.138	0							1
020-050	61	Female	Left	Blue/Green	0	0	12.88	3.58	I-125 Plaque Radiation Therapy	Biopsy	0	1	0.43	1	0					1	missense	3118942 A>T	Q209L	46.2657	0					0					0						0	1	missense	198267483 C>A	R625L	0	1	47.8979	0
020-051	62	Male	Left	Intermediate	0	0	11.47	2.76	I-125 Plaque Radiation Therapy	Biopsy	0	2	0.79	1	1	missense	80409488 T >G	Q209P	37.831	0					0					0					1			frameshiftDeletion	52437492 TGACAG>T	P555fs	77.1166	0							0
020-052	72	Male	Left	Intermediate	0	0	15.82	6.83	I-125 Plaque Radiation Therapy	Biopsy	0	2	1.32	1	1	missense	80409488 T >G	Q209P	43.0215	0					0					0					1			frameshiftDeletion	52442603 AGATAAATCCATATACAGGGCTGGGGGAAGTAAGGGGCAGAGCCAGATCAGCCAAAGGG>A		20.9861	0							0
020-053	80	Female	Right	Blue/Green	0	0	16.49	3.03	I-125 Plaque Radiation Therapy	Biopsy	0	1	0.87	0	0					1	missense	3118942 A>T	Q209L	31.6106	0					0					0						0	1	missense	198267484 G >A	R625C	0	0.993	31.95	0
020-054	61	Female	Left	Blue/Green	0	0	12.02	2.91	I-125 Plaque Radiation Therapy	Biopsy	0	2	0.54	0	1	missense	80409485 CTTTGGC>CTTGGGC	Q209P	38.0567	0					0					0					0						0	0							0
020-056	67	Female	Right	Unknown	0	1	15.02	9.95	I-125 Plaque Radiation Therapy	Biopsy	0	2	1.18	1	0					1	missense	3118942 A>T	Q209L	42.9073	0					0					1			nonsense	52439852 G>C	S287Ter	71.8803	0							0
020-057	54	Female	Left	Intermediate	0	0	10.93	2.91	I-125 Plaque Radiation Therapy	Biopsy	0	1	0.41	0	1	missense	80409485 CTTTGGC>CTTGGGC	Q209P	53.0519	0					0					0					0						0	0							0
020-058	60	Female	Right	Blue/Green	0	0	15.11	3	I-125 Plaque Radiation Therapy	Biopsy	0	1	0.6	0	1	missense	80409485 CTTTGGC>CTTGGGC	Q209P	62.1329	0					0					0					0						0	1	missense	198267483 C>A	R625L	0	1	60.7411	0
020-061	59	Female	Left	Brown	0	0	10.75	3.49	I-125 Plaque Radiation Therapy	Biopsy	0	2	0.16	0	1	missense	80409488 TGGC>AGGC	Q209L	31.0537	0					0					0					0						0	0							0
020-062	61	Male	Left	Brown	0	0	13.35	3.15	I-125 Plaque Radiation Therapy	Biopsy	0	1	0.72	0	1	missense	80409488 TGGC>AGGC	Q209L	50.555	0					0					0					0						0	0							1
021-001	50	Male	Left	Blue/Green	0	0	8.5	2.6	I-125 Plaque Radiation Therapy	Biopsy	0	1	0.94	1	1	missense	80409488 TGGC>AGGC	Q209L	4.14365	0					0					0					0						0	0							0
021-002	25	Male	Right	Brown	0	0	15	5.6	I-125 Plaque Radiation Therapy	Biopsy	0	1	0.85	1	1	missense	80409485 CTTTGGC>CTTGGGC	Q209P	46.1498	0					0					0					0						0	1	missense	198267484 G >A	R625C	0	0.993	39.35	0
021-003	58	Male	Right	Blue/Green	0	0	9.5	3.5	I-125 Plaque Radiation Therapy	Biopsy	0	1	0.57	0	1	missense	80409485 CTTTGGC>CTTGGGC	Q209P	39.5664	0					0					0					0						0	0							1
021-004	72	Male	Left	Brown	0	0	15	5	I-125 Plaque Radiation Therapy	Biopsy	0	2	0.82	1	1	missense	80409488 TGGC>AGGC	Q209L	48.7374	0					0					0					1			frameshiftInsertion	52440293 C>CT	T254fs	96.9816	0							0
021-006	49	Male	Left	Blue/Green	0	0	11.5	3.1	I-125 Plaque Radiation Therapy	Biopsy	0	1	0.88	1	1	missense	80409488 TGGC>AGGC	Q209L	43.9455	0					0					0					0						0	0							0
021-007	78	Female	Right	Blue/Green	0	0	14	15.3	I-125 Plaque Radiation Therapy	Biopsy	0	2	0.45	0	0					1	missense	3118942 A>C	Q209P	47.3156	0					0					1			frameshiftDeletion	52437685 ACTCTCATTGCTGGGGGTG>AGGGGGTG	S489fs	81.4758	0							0
021-008	34	Female	Left	Brown	0	0	10.5	3	I-125 Plaque Radiation Therapy	Biopsy	0	1	0.9	1	1	missense	80409485 CTTTGGC>CTTGGGC	Q209P	47.4216	0					0					0					0						0	1	missense	198267483 C >T	R625H	0	0.999	42.3212	0
021-009	32	Female	Left	Brown	0	1	11	9	I-125 Plaque Radiation Therapy	Biopsy	0	1	0.96	0	0					1	missense	3118933 TGGGGGGCCAG>TGGGGGGCTAT	Q209Y	50.6849	0					0					0						0	0							0
021-012	80	Male	Left	Unknown	0	1	13	4.5	I-125 Plaque Radiation Therapy	Biopsy	0	1	1.13	1	1	missense	80409488 TGGC>AGGC	Q209L	45.0761	0					0					0					0						0	0							0
021-013	83	Female	Right	Blue/Green	0	0	17.5	4.7	I-125 Plaque Radiation Therapy	Biopsy	0	2	1.16	1	0					1	missense	3118942 A>T	Q209L	44.857	0					0					1			frameshiftDeletion	52439806 AGGGGCCCTGTTTGCTTCCAGCACCAGCGGGGACTTGTTGCTGGCTGACTT>A	K286fs	26.7845	0							0
021-014	63	Female	Right	Brown	0	1	13	5.2	I-125 Plaque Radiation Therapy	Biopsy	0	2	1.22	1	0					1	missense	3118942 A>T	Q209L	47.8435	0					0					0						0	0							0
021-015	45	Female	Right	Blue/Green	0	0	19.5	7.6	I-125 Plaque Radiation Therapy	Biopsy	0	2	0.34	0	0					0					0					1	missense	9389753 G>T	D630Y	45.0676	1			nonsense	52437432 C>A	E577Ter	77.716	0							0
021-016	40	Male	Left	Brown	0	0	11	2.2	I-125 Plaque Radiation Therapy	Biopsy	0	1	0.87	0	1	missense	80409485 CTTTGGC>CTTGGGC	Q209P	48.3871	0					0					0					0						0	0							0
021-017	36	Male	Right	Blue/Green	0	0	13	6.7	I-125 Plaque Radiation Therapy	Biopsy	0	2	0.5	0	0					1	missense	3118942 A>T	Q209L	20.339	0					0					0						0	0							0
021-018	55	Male	Right	Brown	0	0	13	6.4	I-125 Plaque Radiation Therapy	Biopsy	0	2	0.53	1	0					0					0					1	missense	9389754 A>G	D630G	39.8696	1			SpliceSite	52437426 GCCCA>GCCCC	splice donor variant	74.2958	0							0
021-020	43	Male	Right	Blue/Green	0	0	9.5	1.6	I-125 Plaque Radiation Therapy	Biopsy	0	1	0.09	0	0					1	missense	3115012 C>T	R183C	3.29782	0					0					0						0	0							0
021-021	45	Male	Left	Blue/Green	0	0	13	4.6	I-125 Plaque Radiation Therapy	Biopsy	0	2	0.52	0	1	missense	80409488 TGGC>AGGC	Q209L	8.7159	0					0					0					1			frameshiftBlockSubstitution	52441290 ACT>AA	S160fs	11.7188	0							0
021-023	48	Male	Right	Brown	0	1	17.5	12.7	I-125 Plaque Radiation Therapy	Biopsy	0	2	1.1	1	1	missense	80409488 TGGC>AGGC	Q209L	45.108	0					0					0					0						0	0							0
021-024	61	Male	Left	Blue/Green	0	0	9	2.2	I-125 Plaque Radiation Therapy	Biopsy	0	1	0.905	0	0					1	missense	3118942 A>T	Q209L	43.0792	0					0					0						0	0							1
021-025	59	Female	Left	Unknown	0	0	10.5	4.6	I-125 Plaque Radiation Therapy	Biopsy	0	1	0.83	0	0					1	missense	3118942 A>T	Q209L	31.8913	0					0					0						0	1	missense	198267483 C >T	R625H	0	0.999	32.1482	0
021-027	47	Female	Left	Brown	0	0	14	5.9	I-125 Plaque Radiation Therapy	Biopsy	0	1	1.04	0	1	missense	80409485 CTTTGGC>CTTGGGC	Q209P	53.1363	0					0					0					0						0	1	missense	198267483 C >T	R625H	0	0.999	50.5005	0
021-028	50	Male	Right	Brown	0	0	15	4.8	I-125 Plaque Radiation Therapy	Biopsy	0	1	0.84	1	0					1	missense	3118942 A>T	Q209L	37.3434	0					0					0						0	0							0
021-029	78	Female	Right	Unknown	0	0	12.5	2.6	I-125 Plaque Radiation Therapy	Biopsy	0	2	0.53	0	1	missense	80409485 CTTTGGC>CTTGGGC	Q209P	51.1947	0					0					0					1			frameshiftDeletion	52439263 TGTGGGATGGG>T	P324fs	86.9828	0							0
021-030	85	Female	Right	Brown	0	0	15.5	14.6	Enucleation	Enucleation	1	2	0.21	0	1	missense	80412493 C>T	R183Q	51.05	0					0					0					1			frameshiftDeletion	52436396 GC>G	R700fs	94.482	0							0
021-033	82	Male	Right	Brown	0	0	14.5	6.1	I-125 Plaque Radiation Therapy	Biopsy	0	1	0.81	1	1	missense	80409488 TGGC>AGGC	Q209L	26.3854	0					0					0					0						0	0							0
021-034	81	Female	Right	Unknown	0	1	11.5	5	I-125 Plaque Radiation Therapy	Biopsy	0	2	1.37	1	0					1	missense	3118942 A>T	Q209L	45.4637	0					0					0						0	0							0
021-035	78	Male	Left	Unknown	0	1	16	12.6	I-125 Plaque Radiation Therapy	Biopsy	0	1	0.91	0	1	missense	80409485 CTTTGGC>CTTGGGC	Q209P	36.9709	0					0					0					0						0	0							1
021-036	60	Female	Left	Brown	0	0	18	6.6	I-125 Plaque Radiation Therapy	Biopsy	0	1	0.54	1	1	missense	80409485 CTTTGGC>CTTGGGC	Q209P	44.0748	0					0					0					0						0	1	missense	198267484 G >A	R625C	0	0.993	46.7932	0
021-037	37	Female	Right	Brown	0	0	12	7.8	I-125 Plaque Radiation Therapy	Biopsy	0	1	0.72	0	1	missense	80409488 T >A	Q209L	47.1236	0					0					0					0						0	0							1
021-038	63	Male	Right	Brown	0	0	21	8.9	Enucleation	Enucleation	0	2	0.68	1	0					1	missense	3118942 A>T	Q209L	47.5188	0					0					1			frameshiftDeletion	52439911 CTG>C	Q267fs	94.4193	0							0
021-039	55	Male	Left	Brown	0	0	14	8.9	I-125 Plaque Radiation Therapy	Biopsy	0	1	1.05	0	1	missense	80409488 TGGC>AGGC	Q209L	12.7842	0					0					0					0						0	0							0
021-042	67	Male	Right	Brown	0	0	20.5	9.9	I-125 Plaque Radiation Therapy	Biopsy	0	1	0.92	0	1	missense	80409485 CTTTGGC>CTTGGGC	Q209P	47.4378	0					0					0					0						0	0							1
021-044	39	Male	Right	Brown	0	0	17.5	4.4	I-125 Plaque Radiation Therapy	Biopsy	0	1	1.29	1	1	missense	80409485 CTTTGGC>CTTGGGC	Q209P	46.8774	0					0					0					0						0	0							0
021-046	58	Female	Right	Brown	0	0	14	3.7	I-125 Plaque Radiation Therapy	Biopsy	0	1	1.13	0	0					1	missense	3118942 A>T	Q209L	86.4824	0					0					0						0	0							1
021-049	55	Male	Right	Unknown	0	0	13	10.2	I-125 Plaque Radiation Therapy	Biopsy	0	1	0.74	0	0					1	missense	3118942 AG>TT	Q209L	42.9511	0					0					0						0	0							1
021-052	67	Male	Left	Unknown	0	0	15	11.6	I-125 Plaque Radiation Therapy	Biopsy	0	1	1.05	1	0					1	missense	3118942 A>T	Q209L	42.7529	0					0					0						0	1	missense	198267484 G >A	R625C	0	0.993	46.4	0
021-053	81	Female	Right	Unknown	0	0	7	2.1	I-125 Plaque Radiation Therapy	Biopsy	0	1	0.76	0	1	missense	80409485 CTTTGGC>CTTGGGC	Q209P	36.0064	0					0					0					0						0	0							1
021-054	23	Female	Left	Brown	0	0	13	5.7	I-125 Plaque Radiation Therapy	Biopsy	0	1	1.02	1	1	missense	80409485 CTTTGGC>CTTGGGC	Q209P	46.1148	0					0					0					0						0	1	missense	198267483 C>A	R625L	0	1	50.9255	0
021-058	41	Male	Left	Unknown	0	0	11.5	3.4	I-125 Plaque Radiation Therapy	Biopsy	0	1	0.89	0	1	missense	80409488 TGGC>AGGC	Q209L	35.6566	0					0					0					0						0	0							0
021-059	39	Female	Right	Unknown	0	0	10.5	8.6	I-125 Plaque Radiation Therapy	Biopsy	0	1	0.81	0	0					1	missense	3118933 TGGGGGGCCAG>TGGGGGGCTAT	Q209Y	53.0951	0					0					0						0	0							0
021-060	64	Female	Left	Unknown	0	0	18	7.5	I-125 Plaque Radiation Therapy	Biopsy	0	1	0.8	1	0					1	missense	3118942 A>T	Q209L	51.6048	0					0					0						0	1	missense	198267483 C >T	R625H	0	0.999	47.05	0
021-061	52	Female	Left	Unknown	0	0	8	2.3	I-125 Plaque Radiation Therapy	Biopsy	0	1	0.45	0	1	missense	80409485 CTTTGGC>CTTGGGC	Q209P	10.9964	0					0					0					1			nonframeshiftDeletion	52436427 GGCCAGCATGCCTGCGA>CG		7.86115	0							0
021-062	37	Female	Left	Unknown	0	0	19	10.5	I-125 Plaque Radiation Therapy	Biopsy	0	2	0.42	1	1	missense	80409487 TTGGC>AAGGC	Q209L	31.2281	0					0					0					1			frameshiftDeletion	52436865 CA>C	C638fs	45.1207	0							0
021-063	77	Female	Right	Unknown	0	0	11.5	3.4	I-125 Plaque Radiation Therapy	Biopsy	0	2	0.56	1	1	missense	80409485 CTTTGGC>CTTGGGC	Q209P	41.8016	0					0					0					0						0	0							1
021-065	74	Female	Left	Blue/Green	0	0	14.5	3.9	I-125 Plaque Radiation Therapy	Biopsy	0	2	0.54	1	0					1	missense	3118942 A>T	Q209L	24.9374	0					0					0						0	0							0
021-066	27	Male	Left	Brown	0	0	16	3.6	Enucleation	Enucleation	0	1	0.89	0	1	missense	80409488 TGGC>AGGC	Q209L	39.3452	0					0					0					0						0	0							0
021-067	32	Male	Left	Unknown	0	0	16	9	I-125 Plaque Radiation Therapy	Biopsy	0	1	0.95	0	1	missense	80409488 TGGC>AGGC	Q209L	46.5819	0					0					0					0						0	0							1
021-068	63	Female	Right	Unknown	0	0	11.5	8	I-125 Plaque Radiation Therapy	Biopsy	0	1	0.94	1	1	missense	80409488 TGGC>AGGC	Q209L	48.7102	0					0					0					0						0	1	missense	198267483 C >T	R625H	0	0.999	50.3752	0
021-069	66	Female	Right	Unknown	0	0	13	4	I-125 Plaque Radiation Therapy	Biopsy	0	1	0.96	0	1	missense	80409485 CTTTGGC>CTTGGGC	Q209P	48.3701	0					0					0					0						0	0							1
021-070	62	Female	Right	Brown	0	0	9.5	3.3	I-125 Plaque Radiation Therapy	Biopsy	0	1	0.87	0	1	missense	80409488 TGGC>AGGC	Q209L	46.802	0					0					0					0						0	0							1
021-074	51	Female	Right	Brown	0	0	17.5	4.5	I-125 Plaque Radiation Therapy	Biopsy	0	1	0.52	0	1	missense	80409488 TGGC>GGGC	Q209P	8.26613	0					0					0					0						0	0							0
021-076	75	Female	Left	Unknown	0	0	17	6.9	I-125 Plaque Radiation Therapy	Biopsy	1	2	1	1	0					1	missense	3118942 A>T	Q209L	39.9699	0					0					0						0	0							0
021-077	77	Female	Left	Brown	0	0	28.7	6.6	Enucleation	Enucleation	0	2	0.42	0	1	missense	80412494 G>C	R183G	64.6146	0					0					0					1			frameshiftDeletion	52437301 ACC>A	G581fs	87.9518	0							0
021-078	74	Male	Left	Unknown	0	0	9.5	2.4	I-125 Plaque Radiation Therapy	Biopsy	0	1	0.82	0	0					1	missense	3118942 A>T	Q209L	38.8749	0					0					0						0	0							1
021-079	65	Male	Left	Unknown	0	0	9.5	2.5	I-125 Plaque Radiation Therapy	Biopsy	0	1	0.93	0	0					1	missense	3118942 A>T	Q209L	49.0964	0					0					0						0	0							1
021-081	58	Female	Right	Unknown	0	1	13	9.5	I-125 Plaque Radiation Therapy	Biopsy	0	2	0.72	0	0					1	missense	3118942 A>T	Q209L	48.5686	0					0					1			SpliceSite	52443625 C>T	splice acceptor variant	87.7972	0							0
021-082	71	Female	Right	Unknown	0	0	9	3	I-125 Plaque Radiation Therapy	Biopsy	0	1	0.82	0	1	missense	80409485 CTTTGGC>CTTGGGC	Q209P	49.9735	0					0					0					0						0	0							0
021-083	71	Male	Right	Brown	0	0	15.5	7	I-125 Plaque Radiation Therapy	Biopsy	0	1	0.34	1	0					1	missense	3118942 A>T	Q209L	96.2562	0					0					0						0	1	missense	198267483 C >T	R625H	0	0.999	48.7976	0
021-084	66	Female	Left	Unknown	0	0	20.5	3.4	I-125 Plaque Radiation Therapy	Biopsy	0	1	0.65	1	0					1	missense	3118942 A>T	Q209L	34.9875	0					0					0						0	1	missense	198267483 C >T	R625H	0	0.999	57.0344	0
021-085	66	Female	Right	Blue/Green	0	0	14	3	I-125 Plaque Radiation Therapy	Biopsy	0	1	0.77	0	1	missense	80409488 TGGC>AGGC	Q209L	10.4183	0					0					0					0						0	0							0
021-086	44	Female	Right	Blue/Green	0	0	12.5	5	Enucleation	Enucleation	0	1	0.91	0	0					1	missense	3118942 A>T	Q209L	44.3175	0					0					0						0	0							0
021-087	67	Male	Right	Unknown	0	0	10.5	2.5	I-125 Plaque Radiation Therapy	Biopsy	0	1	1.04	0	0					1	missense	3118942 A>T	Q209L	11.1668	0					0					0						0	0							1
021-088	65	Male	Right	Blue/Green	0	0	10.5	3.4	I-125 Plaque Radiation Therapy	Biopsy	0	2	1	0	1	missense	80409488 TGGC>AGGC	Q209L	32.5744	0					0					0					1			frameshiftDeletion	52437306 TC>T	K580fs	42.5899	0							0
021-092	58	Male	Left	Blue/Green	0	0	12.5	2.7	I-125 Plaque Radiation Therapy	Biopsy	0	2	0.74	0	0					1	missense	3118942 A>T	Q209L	44.99	0					0					0						0	0							0
021-093	44	Male	Left	Unknown	0	0	12	2.6	I-125 Plaque Radiation Therapy	Biopsy	0	1	0.9	0	1	missense	80409485 CTTTGGC>CTTGGGC	Q209P	51.4228	0					0					0					0						0	0							1
021-094	84	Female	Right	Blue/Green	0	0	16	2	I-125 Plaque Radiation Therapy	Biopsy	0	1	0.71	0	1	missense	80409485 CTTTGGC>CTTGGGC	Q209P	26.1953	0					0					0					0						0	0							1
021-095	61	Male	Right	Brown	0	0	18	4.3	I-125 Plaque Radiation Therapy	Biopsy	0	2	0.907962	0	0					1	missense	3118942 A>T	Q209L	25.4518	0					0					1			frameshiftBlockSubstitution	52442558 AGACCTTTCGCCGGGACCG>AGACAG	R57fs	33.6923	0							0
021-096	74	Female	Left	Blue/Green	0	0	10	3	I-125 Plaque Radiation Therapy	Biopsy	0	1	0.94	0	1	missense	80409485 CTTTGGC>CTTGGGC	Q209P	50.8363	0					0					0					0						0	0							1
021-097	70	Male	Right	Blue/Green	0	0	9	2.5	I-125 Plaque Radiation Therapy	Biopsy	0	1	0.4	0	1	missense	80409485 CTTTGGC>CTTGGGC	Q209P	5.1914	0					0					0					0						0	0							1
021-098	59	Female	Right	Blue/Green	0	0	11.5	3.6	Enucleation	Enucleation	0	1	1	0	1	missense	80409488 TGGC>AGGC	Q209L	47.7845	0					0					0					0						0	0							0
021-102	81	Male	Right	Blue/Green	0	0	11	3.6	I-125 Plaque Radiation Therapy	Biopsy	0	1	1.09	0	1	missense	80409485 CTTTGGC>CTTGGGC	Q209P	50.2796	0					0					0					0						0	0							1
021-106	67	Male	Right	Brown	0	0	9.5	2.7	I-125 Plaque Radiation Therapy	Biopsy	0	1	1.06	0	1	missense	80409488 TGGC>AGGC	Q209L	23.374	0					0					0					0						0	0							1
021-107	68	Male	Right	Brown	0	0	12.5	4.4	I-125 Plaque Radiation Therapy	Biopsy	0	1	0.91	0	0					0					0					0					0						0	0							1
021-109	30	Female	Right	Blue/Green	0	0	14	2.4	Enucleation	Enucleation	0	1	1.03	0	0					1	missense	3118942 A>T	Q209L	50.6507	0					0					0						0	0							0
021-111	37	Female	Right	Unknown	0	0	14.5	6.9	I-125 Plaque Radiation Therapy	Biopsy	0	1	0.26	1	1	missense	80409488 TGGC>AGGC	Q209L	35.8883	0					0					0					0						0	0							0
021-112	36	Male	Left	Unknown	0	0	7.5	2.4	I-125 Plaque Radiation Therapy	Biopsy	0	1	0.66	0	1	missense	80409485 CTTTGGC>CTATAGC	Q209Y	36.5929	0					0					0					0						0	0							1
021-115	67	Female	Left	Intermediate	0	0	10.5	2.1	I-125 Plaque Radiation Therapy	Biopsy	0	1	1.03	0	1	missense	80409488 TGGC>AGGC	Q209L	49.5956	0					0					0					0						0	0							0
021-116	76	Female	Right	Brown	0	1	17	9.5	I-125 Plaque Radiation Therapy	Biopsy	0	2	0.14	0	1	missense	80409485 CTTTGGC>CTTGGGC	Q209P	50.1779	0					0					0					1			frameshiftDeletion	52442088 TATCAGCTGTGAAACCAAGA>T		42.823	0							0
021-118	76	Male	Left	Blue/Green	0	0	9	2.4	I-125 Plaque Radiation Therapy	Biopsy	0	2	0.13	0	0					1	missense	3115012 C>T	R183C	46.023	0					0					0						0	0							0
021-120	81	Male	Right	Blue/Green	0	0	7.5	1.8	I-125 Plaque Radiation Therapy	Biopsy	0	2	0.42	0	0					0					0					1	missense	9389753 GA>TT	D630F	47.461	1	0	1	missense	52441265 G>A	H169Y	87.45	0							0
021-121	76	Male	Left	Blue/Green	0	0	12.5	4.4	I-125 Plaque Radiation Therapy	Biopsy	0	2	0.89	1	0					0					1	missense	49281339 T>A	L129Q	46.5636	0					1			SpliceSite	52436691 C>A	splice acceptor variant	8.60215	0							0
021-122	65	Female	Left	Brown	0	0	9.5	2.4	I-125 Plaque Radiation Therapy	Biopsy	0	1	0.88	0	1	missense	80409488 TGGC>AGGC	Q209L	3.60589	0					0					0					0						0	0							0
021-123	80	Male	Left	Blue/Green	0	1	14	1.8	I-125 Plaque Radiation Therapy	Biopsy	0	1	1.02	0	0					1	missense	3118942 A>T	Q209L	48.3693	0					0					0						0	0							1
021-124	31	Female	Left	Blue/Green	0	0	9	2.3	I-125 Plaque Radiation Therapy	Biopsy	0	1	0.96	1	1	missense	80409488 TGGC>AGGC	Q209L	47.2349	0					0					0					0						0	1	missense	198267484 G >A	R625C	0	0.993	45.2726	0
021-125	67	Male	Left	Blue/Green	0	0	14	6.8	I-125 Plaque Radiation Therapy	Biopsy	0	2	1.01	0	0					1	missense	3118942 A>T	Q209L	20.0801	0					0					1	0	1	missense	52442077 C>A	C91F	23.2082	0							0
021-129	25	Female	Right	Brown	0	1	13.5	10.5	I-125 Plaque Radiation Therapy	Biopsy	0	1	1.06	0	1	missense	80409488 TGGC>AGGC	Q209L	26.636	0					0					0					0						0	0							0
021-130	35	Male	Left	Blue/Green	0	0	14	10.6	I-125 Plaque Radiation Therapy	Biopsy	0	2	1.33	0	0					0					1	missense	49281339 T>A	L129Q	37.6289	0					0						0	0							0
021-132	74	Male	Right	Blue/Green	0	0	10.5	3.2	I-125 Plaque Radiation Therapy	Biopsy	0	1	0.84	0	1	missense	80409488 TGGC>AGGC	Q209L	38.5417	0					0					0					1			frameshiftInsertion	52442539 G>GT	T69fs	50.1608	0							1
021-133	62	Female	Right	Intermediate	0	0	9.5	2.3	I-125 Plaque Radiation Therapy	Biopsy	0	1	1.05	1	1	missense	80409488 TGGC>AGGC	Q209L	5.52738	0					0					0					0						0	1	missense	198267483 C>A	R625L	0	1	5.90591	0
021-136	63	Male	Left	Unknown	0	0	8	2	I-125 Plaque Radiation Therapy	Biopsy	0	1	0.66	0	1	missense	80409488 TGGC>GGGC	Q209P	6.2247	0					0					0					0						0	0							1
021-137	62	Male	Left	Intermediate	0	1	21	5.4	I-125 Plaque Radiation Therapy	Biopsy	0	2	0.63	1	1	missense	80412493 C>T	R183Q	48.2741	0					0					0					0						0	0							0
021-138	66	Female	Left	Blue/Green	0	0	15.5	3	I-125 Plaque Radiation Therapy	Biopsy	0	2	0.33	0	0					1	missense	3118942 A>T	Q209L	6.00901	0					0					1			frameshiftDeletion	52436883 AG>A	L632fs	8.22467	0							0
021-139	60	Male	Left	Blue/Green	0	0	9.5	1.9	I-125 Plaque Radiation Therapy	Biopsy	0	2	0.65	0	1	missense	80409488 TGGC>GGGC	Q209P	7.53667	0					0					0					0						0	0							0
021-141	81	Male	Right	Blue/Green	0	0	10.5	2.9	I-125 Plaque Radiation Therapy	Biopsy	0	1	1.02	0	1	missense	80409485 CTTTGGC>CTTGGGC	Q209P	48.2671	0					0					0					0						0	0							1
021-142	82	Female	Left	Intermediate	0	0	11	2.4	I-125 Plaque Radiation Therapy	Biopsy	0	1	0.51	0	1	missense	80409488 TGGC>AGGC	Q209L	60.1721	0					0					0					0						0	0							0
021-143	67	Female	Left	Brown	0	0	16	7.9	I-125 Plaque Radiation Therapy	Biopsy	0	1	0.94	1	1	missense	80409488 TGGC>AGGC	Q209L	47.8745	0					0					0					0	0.13	0.053	missense	52438503 C>T	E406K	0	1	missense	198267484 G >A	R625C	0	0.993	50.075	0
021-144	72	Male	Left	Blue/Green	0	0	9	2	I-125 Plaque Radiation Therapy	Biopsy	0	1	0.78	0	1	missense	80409485 CTTTGGC>CTTGGGC	Q209P	45.473	0					0					0					0						0	0							0
021-145	73	Female	Right	Intermediate	0	0	8	5.3	I-125 Plaque Radiation Therapy	Biopsy	0	1	0.49	0	0					1	missense	3118942 A>T	Q209L	47.972	0					0					0						0	1	missense	198267484 G >A	R625C	0	0.993	52.35	0
021-146	64	Male	Right	Brown	0	1	13.5	7.6	I-125 Plaque Radiation Therapy	Biopsy	0	1	0.08	1	1	missense	80409485 CTTTGGC>CTTGGGC	Q209P	26.3432	0					0					0					0						0	0							0
021-148	77	Female	Left	Blue/Green	0	0	13	4.4	I-125 Plaque Radiation Therapy	Biopsy	0	2	1.37	0	1	missense	80409485 CTTTGGC>CTTGGGC	Q209P	50.1769	0					0					0					1			frameshiftDeletion, unknown	52443731 GA>G	F22fs	92.2631	0							0
021-151	83	Male	Right	Brown	0	0	19	8.7	I-125 Plaque Radiation Therapy	Biopsy	0	2	0.18	1	0					1	missense	3118942 A>T	Q209L	50.2754	0					0					1			frameshiftDeletion	52441222 AGCTCAAAGAGCCG>A	R179fs	68.7788	0							0
021-152	76	Male	Left	Intermediate	0	0	16.5	3.4	I-125 Plaque Radiation Therapy	Biopsy	0	1	0.86	0	1	missense	80409485 CTTTGGC>CTTGGGC	Q209P	50.3543	0					0					0					0						0	0							0
021-153	60	Male	Right	Blue/Green	0	0	14	3.4	I-125 Plaque Radiation Therapy	Biopsy	0	1	0.94	0	1	missense	80409488 TGGC>AGGC	Q209L	45.7918	0					0					0					0						0	0							0
021-154	74	Female	Left	Intermediate	0	1	15	9.9	I-125 Plaque Radiation Therapy	Biopsy	0	1	0.69	1	1	missense	80409488 TGGC>AGGC	Q209L	46.1733	0					0					0					0						0	1	missense	198267483 C >T	R625H	0	0.999	48.7988	0
021-155	63	Male	Right	Blue/Green	0	0	9.5	2.5	I-125 Plaque Radiation Therapy	Biopsy	0	1	0.99	0	1	missense	80409488 TGGC>AGGC	Q209L	43.4783	0					0					0					0						0	1	missense	198267483 C >T	R625H	0	0.999	42.4424	0
021-156	63	Male	Left	Blue/Green	0	0	16	5.4	I-125 Plaque Radiation Therapy	Biopsy	0	2	1.54	0	0					1	missense	3118942 A>T	Q209L	44.3888	0					0					1			SpliceSite	52443528 CACTCTGGGTGTAAGGGGCAGCCCTGGTGTACAGCCACTCACCCCTGACATTTGCTCTGAAGGTCGTAG>C	splice donor variant	78.3881	0							0
021-157	42	Male	Left	Blue/Green	0	1	12	9.5	I-125 Plaque Radiation Therapy	Biopsy	0	1	0.9	0	0					1	missense	3118942 A>T	Q209L	6.75676	0					0					0						0	0							1
021-158	30	Female	Right	Intermediate	0	0	10.5	2.6	I-125 Plaque Radiation Therapy	Biopsy	0	1	1.12	1	1	missense	80409485 CTTTGGC>CTTGGGC	Q209P	52.3688	0					0					0					0						0	1	missense	198267483 C >T	R625H	0	0.999	47.7216	0
021-159	64	Female	Left	Blue/Green	0	0	10.5	3.3	I-125 Plaque Radiation Therapy	Biopsy	0	1	0.46	0	1	missense	80409485 CTTTGGC>CTTGGGC	Q209P	44.5183	0					0					0					0						0	0							1
021-160	73	Female	Right	Blue/Green	0	0	12	3	I-125 Plaque Radiation Therapy	Biopsy	0	2	0.23	0	0					1	missense	3118942 A>T	Q209L	34.3044	0					0					1			SpliceSite	52443547 AGCCCTGGTGTACAGCCACTCACCCCT>A	splice donor variant	21.7272	0							0
021-161	55	Female	Left	Blue/Green	0	0	12.5	2.1	I-125 Plaque Radiation Therapy	Biopsy	0	1	0.04	0	0					0					1	missense	49281339 T>A	L129Q	28.4247	0					1	0	1	missense	52441201 G>C	P190R	38.0161	0							0
021-162	73	Male	Right	Intermediate	0	0	13	1.7	I-125 Plaque Radiation Therapy	Biopsy	0	2	0.2	0	0					1	missense	3118942 A>T	Q209L	48.5442	0					0					1			stoploss	52436306 A>G	Ter730R	94	0							1
021-163	52	Male	Left	Brown	0	0	13.5	5.3	I-125 Plaque Radiation Therapy	Biopsy	0	1	1.01	0	0					1	missense	3118942 A>T	Q209L	51.2268	0					0					0						0	0							1
021-165	79	Female	Right	Blue/Green	0	0	12	1.9	I-125 Plaque Radiation Therapy	Biopsy	0	1	1.02	0	0					1	missense	3118942 A>T	Q209L	47.6214	0					0					0						0	0							1
021-166	38	Female	Right	Blue/Green	0	0	13	2.5	I-125 Plaque Radiation Therapy	Biopsy	0	2	0.59	1	0					0					0					1	missense	9389753 GA>TT	D630F	36.0419	1			SpliceSite	52439928 GC>GT	splice acceptor variant	50.6018	0							0
021-167	68	Female	Left	Blue/Green	0	0	13.5	4.8	I-125 Plaque Radiation Therapy	Biopsy	0	1	0.06	0	0					1	missense	3118942 A>T	Q209L	4.96241	0					0					0						0	0							0
021-169	67	Male	Left	Intermediate	0	1	11.5	2.6	I-125 Plaque Radiation Therapy	Biopsy	0	1	0.94	0	1	missense	80409485 CTTTGGC>CTTGGGC	Q209P	50.0506	0					0					0					0						0	0							1
021-170	59	Female	Right	Blue/Green	0	0	12.5	3.9	I-125 Plaque Radiation Therapy	Biopsy	0	1	0.67	0	0					1	missense	3118942 A>T	Q209L	6.46617	0					0					0						0	0							1
021-172	64	Female	Left	Unknown	0	0	11.5	3.2	I-125 Plaque Radiation Therapy	Biopsy	0	1	0.84	0	1	missense	80409488 TGGC>AGGC	Q209L	43.335	0					0					0					0						0	0							0
021-173	82	Female	Left	Unknown	0	0	14	3.6	I-125 Plaque Radiation Therapy	Biopsy	0	1	0.71	0	1	missense	80412494 G>C	R183G	4.5045	0					0					0					0						0	1	missense	198267484 G >A	R625C	0	0.993	6.95	0
021-174	81	Male	Left	Unknown	0	1	12	8	Enucleation	Enucleation	0	2	1.52	0	0					1	missense	3118942 A>T	Q209L	43.1363	0					0					0						0	0							1
021-176	52	Male	Right	Unknown	0	1	17	8	I-125 Plaque Radiation Therapy	Biopsy	0	2	1.12	1	0					1	missense	3118942 A>T	Q209L	47.7432	0					0					1			nonsense	52440916 C>T	W196Ter	93.1431	0							0
021-177	48	Male	Left	Unknown	0	0	15.5	7.6	I-125 Plaque Radiation Therapy	Biopsy	0	1	0.65	1	1	missense	80409488 TGGC>GGGC	Q209P	11.8782	0					0					0					0						0	1	missense	198267483 C >T	R625H	0	0.999	10.005	0
021-179	71	Female	Right	Unknown	0	0	12	1.9	I-125 Plaque Radiation Therapy	Biopsy	0	1	0.9	0	0					1	missense	3118942 A>T	Q209L	19.9699	0					0					0						0	0							0
021-180	60	Male	Right	Blue/Green	0	1	19	13.5	I-125 Plaque Radiation Therapy	Biopsy	0	2	1.26	1	0					1	missense	3118942 A>T	Q209L	46.1384	0					0					1			nonsense	52436624 G>A	Q684Ter	86.5	0							0
022-001	57	Male	Left	Blue/Green	0	1	5.58	1.97	I-125 Plaque Radiation Therapy	Biopsy	0	2	0.82	0	0					1	missense	3118942 A>T	Q209L	46.8907	0					0					1			frameshiftInsertion	52442539 G>GT	T69fs	93.0688	0							0
022-002	61	Male	Left	Blue/Green	0	0	14.09	4.44	I-125 Plaque Radiation Therapy	Biopsy	0	1	0.38	1	1	missense	80409485 CTTTGGC>CTTGGGC	Q209P	34.9268	0					0					0					0						0	1	missense	198267483 C >T	R625H	0	0.999	31.0997	0
022-003	55	Female	Right	Blue/Green	0	0	13.46	5.09	I-125 Plaque Radiation Therapy	Biopsy	0	2	0.46	0	0					0					0					0					0						0	0							1
022-005	76	Female	Left	Blue/Green	0	0	12.96	4.78	I-125 Plaque Radiation Therapy	Biopsy	0	2	1.2	1	1	missense	80409488 T >G	Q209P	30.03	0					0					0					0						0	0							0
022-006	73	Male	Right	Intermediate	0	0	9.89	4	I-125 Plaque Radiation Therapy	Biopsy	0	2	0.39	0	0					0					0					0					0						0	1	missense	198267359 C>A	K666N	0	0.992	32.7957	0
022-007	68	Female	Left	Blue/Green	0	0	10.38	3.51	I-125 Plaque Radiation Therapy	Biopsy	0	2	0.8	0	0					1	missense	3118942 A>C	Q209P	48.5729	0					0					1			frameshiftDeletion	52436853 TCAGCCTCCACACACTTCAGCAGTGCCAG>T	L633fs	84.8525	0							0
022-008	61	Male	Right	Brown	0	0	19.45	3.89	I-125 Plaque Radiation Therapy	Biopsy	0	2	0.67	1	0					1	missense	3118942 A>T	Q209L	45.1807	0					0					1	0	0.999	missense	52441252 T>C	Y173C	95.3931	0							0
022-010	75	Female	Left	Blue/Green	0	0	18.17	10.2	I-125 Plaque Radiation Therapy	Biopsy	0	2	1.23	1	0					1	missense	3118942 A>T	Q209L	48.2707	0					0					1	0.03	0.855	missense	52442557 G>C	S63C	92.4462	0							0
022-011	79	Female	Left	Blue/Green	0	0	11.75	4.62	I-125 Plaque Radiation Therapy	Biopsy	0	1	0.91	0	0					1	missense	3118942 A>T	Q209L	45.2357	0					0					0						0	0							1
022-012	71	Male	Right	Unknown	0	0	12.05	4.13	I-125 Plaque Radiation Therapy	Biopsy	0	1	0.88	0	0					1	missense	3118942 A>T	Q209L	55.6058	0					0					0						0	0							0
022-015	72	Male	Right	Blue/Green	0	0	11.44	4.02	I-125 Plaque Radiation Therapy	Biopsy	1	2	0.59	1	0					1	missense	3118942 AG>TG	Q209L	50.025	0					0					1			frameshiftDeletion	52439914 TG>T	T266fs	95.5645	0							0
022-016	44	Female	Left	Blue/Green	0	0	10.13	2.41	I-125 Plaque Radiation Therapy	Biopsy	0	1	0.87	0	0					1	missense	3118933 TGGGGGGCCA>TGGGGGGCCT	Q209L	33.7219	0					0					0						0	0							0
022-017	80	Male	Right	Unknown	0	0	18.26	17.48	I-125 Plaque Radiation Therapy	Biopsy	0	2	1.27	1	0					1	missense	3118942 A>T	Q209L	46.9674	0					0					0	0.56	0.007	missense	52440304 C>T	V250M	0	0							0
022-020	44	Female	Left	Intermediate	0	0	16.72	7.06	I-125 Plaque Radiation Therapy	Biopsy	0	2	0.92	0	1	missense	80409485 CTTTGGC>CTTGGGC	Q209P	48.855	0					0					0					1			frameshiftDeletion	52442066 CATGAGTTGCACAAGAGTTGGGTATCAGCTGTGAAACCAAG>C		93.2039	0							0
022-021	72	Female	Right	Intermediate	0	0	12	6.01	I-125 Plaque Radiation Therapy	Biopsy	0	2	0.74	0	1	missense	80409485 CTTTGGC>CTTGGGC	Q209P	44.7113	0					0					0					1			frameshiftDeletion	52442594 TG>T	F50fs	91.3153	0							0
022-023	61	Female	Left	Blue/Green	0	0	13.49	4.32	I-125 Plaque Radiation Therapy	Biopsy	0	1	0.94	0	0					1	missense	3118942 A>T	Q209L	52.4311	0					0					0						0	0							1
022-027	76	Male	Right	Blue/Green	0	0	19.06	9.8	I-125 Plaque Radiation Therapy	Biopsy	0	2	0.953	1	1	missense	80409488 TGGC>AGGC	Q209L	47.78	0					0					0					1			nonsense	52437840 G>A	Q441Ter	89	0							0
022-028	73	Male	Right	Brown	0	0	13.57	4.9	I-125 Plaque Radiation Therapy	Biopsy	0	1	0.727	1	0					1	missense	3118942 A>T	Q209L	5.95	0					0					0						0	0							0
022-030	64	Female	Left	Blue/Green	0	0	14.82	7.42	I-125 Plaque Radiation Therapy	Biopsy	0	2	0.71	0	0					1	missense	3118942 A>T	Q209L	24.4122	0					0					1			nonsense	52436681 G>A	Q665Ter	32.381	0							0
022-032	36	Female	Right	Blue/Green	0	0	15.62	6.57	I-125 Plaque Radiation Therapy	Biopsy	0	2	0.28	0	1	missense	80409485 CTTTGGC>CTTGGGC	Q209P	68.4584	0					0					0					1			frameshiftDeletion	52442032 ACGCTGCTGCAGTTCAGGAGCACGCT>A	S98fs	96.2963	0							0
022-035	54	Female	Right	Blue/Green	0	0	15.85	10.91	Enucleation	Enucleation	0	1	1.1	0	0					1	missense	3118942 A>T	Q209L	44.9574	0					0					0						0	0							1
022-036	65	Male	Left	Blue/Green	0	0	16.62	4.9	I-125 Plaque Radiation Therapy	Biopsy	0	2	0.94	0	0					1	missense	3118942 A>T	Q209L	48.4696	0					0					1			nonsense	52436824 C>A	E652Ter	97.949	0							0
023-003	53	Male	Left	Blue/Green	0	1	15	12.4	I-125 Plaque Radiation Therapy	Biopsy	0	1	1.17	0	1	missense	80409485 CTTTGGC>CTTGGGC	Q209P	39.8477	0					0					0					0						0	0							1
023-006	49	Male	Right	Blue/Green	0	0	16.7	12.1	I-125 Plaque Radiation Therapy	Biopsy	0	1	0.83	1	1	missense	80409485 CTTTGGC>CTTGGGC	Q209P	49.5927	0					0					0					0						0	1	missense	198267483 C >T	R625H	0	0.999	48.9745	0
023-007	61	Male	Left	Blue/Green	0	0	14.9	5.5	I-125 Plaque Radiation Therapy	Biopsy	0	2	1.55	1	0					1	missense	3118942 A>T	Q209L	48.4925	0					0					1			frameshiftDeletion	52437477 GC>G	L562fs	80.5282	0							0
023-010	68	Male	Left	Intermediate	0	1	24.1	4.1	I-125 Plaque Radiation Therapy	Biopsy	0	1	0.64	0	1	missense	80409485 CTTTGGC>CTTGGGC	Q209P	48.0367	0					0					0					0						0	1	missense	198267360 T>A	K666M	0	0.996	91.6375	0
023-012	63	Female	Left	Blue/Green	0	0	7.4	3.4	I-125 Plaque Radiation Therapy	Biopsy	0	1	0.11	0	0					1	missense	3118942 A>T	Q209L	11.0721	0					0					0						0	0							0
023-013	62	Male	Left	Unknown	0	0	9.3	2.6	I-125 Plaque Radiation Therapy	Biopsy	0	1	0.9	0	0					1	missense	3115012 CG>TA	R183Y	34.4689	0					0					0						0	0							1
023-014	60	Male	Right	Blue/Green	0	0	8.3	2.7	I-125 Plaque Radiation Therapy	Biopsy	0	1	0.64	1	1	missense	80409488 TGGC>GGGC	Q209P	13.0369	0					0					0					0						0	1	missense	198267484 G >A	R625C	0	0.993	12.6563	0
023-017	76	Male	Right	Blue/Green	0	0	10.9	4.9	I-125 Plaque Radiation Therapy	Biopsy	0	1	0.73	0	0					1	missense	3118942 A>T	Q209L	6.86373	0					0					0						0	0							0
023-021	76	Female	Left	Blue/Green	0	0	8.7	5	I-125 Plaque Radiation Therapy	Biopsy	0	2	1.13	0	0					0					0					1	missense	9389753 GA>TT	D630F	61.1028	1			nonsense	52443586 G>A	Q36Ter	93.5724	0							0
023-023	58	Male	Left	Blue/Green	0	0	6	3	I-125 Plaque Radiation Therapy	Biopsy	0	1	0.99	0	1	missense	80409488 TGGC>AGGC	Q209L	42.821	0					0					0					0						0	0							1
023-028	59	Male	Left	Blue/Green	0	0	5.7	2.9	I-125 Plaque Radiation Therapy	Biopsy	0	1	0.65	0	1	missense	80409488 TGGC>AGGC	Q209L	42.7337	0					0					0					0						0	0							1
023-029	87	Male	Right	Blue/Green	0	0	12.3	7.8	I-125 Plaque Radiation Therapy	Biopsy	0	1	1.15	0	0					1	missense	3118942 A>T	Q209L	47.7432	0					0					0						0	0							1
023-033	47	Male	Left	Blue/Green	0	0	11	5.8	I-125 Plaque Radiation Therapy	Biopsy	0	2	0.67	0	1	missense	80412493 C>T	R183Q	48.15	0					0					0					1			nonsense	52442562 CTTTCG>CTTTCA	R60Ter	86.6748	1	missense	198267484 G >A	R625C	0	0.993	47.974	0
023-037	68	Male	Right	Unknown	0	0	13.5	4.6	I-125 Plaque Radiation Therapy	Biopsy	0	1	0.69	0	1	missense	80409488 T >G	Q209P	57.513	0					0					0					0						0	0							0
023-041	66	Male	Left	Unknown	0	0	9.9	2.8	I-125 Plaque Radiation Therapy	Biopsy	0	1	1.21	0	1	missense	80409488 TGGC>AGGC	Q209L	26.6947	0					0					0					0						0	0							0
023-042	72	Male	Right	Unknown	0	0	8.4	2.5	I-125 Plaque Radiation Therapy	Biopsy	0	1	0.75	0	1	missense	80409488 TGGC>AGGC	Q209L	66.5482	0					0					0					0						0	0							0
023-048	94	Male	Left	Blue/Green	0	0	9.6	5	I-125 Plaque Radiation Therapy	Biopsy	0	1	0.99	0	1	missense	80409488 TGGC>AGGC	Q209L	50.8855	0					0					0					0						0	0							1
023-050	68	Male	Left	Unknown	0	0	4	1.1	I-125 Plaque Radiation Therapy	Biopsy	0	1	0.9	0	1	missense	80409485 CTTTGGC>CTTGGGC	Q209P	49.3664	0					0					0					0						0	0							1
023-051	57	Male	Right	Unknown	0	0	13.5	8.1	I-125 Plaque Radiation Therapy	Biopsy	0	1	0.82	0	0					0					0					1	missense	9389753 GA>TT	D630F	48.5442	0						0	0							1
023-052	59	Female	Right	Unknown	0	0	3.7	1.6	Other	Biopsy	0	1	1.14	0	1	missense	80409488 TGGC>GGGC	Q209P	11.6008	0					0					0					0						0	0							0
023-056	65	Female	Right	Unknown	0	0	11.3	5	I-125 Plaque Radiation Therapy	Biopsy	0	1	0.96	0	0					1	missense	3118942 A>T	Q209L	35.657	0					0					0						0	0							0
023-059	63	Female	Right	Unknown	0	1	16.5	7.7	I-125 Plaque Radiation Therapy	Biopsy	0	2	1.13	0	1	missense	80409485 CTTTGGC>CTTGGGC	Q209P	45.684	0					0					0					1			frameshiftDeletion	52441976 CAGGGCTGAAACCCT>C	K120fs	50.2355	0							1
023-060	59	Male	Right	Unknown	0	0	15.3	7.9	I-125 Plaque Radiation Therapy	Biopsy	0	1	1.03	1	1	missense	80409488 TGGC>AGGC	Q209L	42.069	0					0					0					0						0	1	missense	198267483 C >T	R625H	0	0.999	40.7908	0
023-065	85	Female	Left	Blue/Green	0	0	10.7	4.9	I-125 Plaque Radiation Therapy	Biopsy	0	1	0.48	1	1	missense	80409485 CTTTGGC>CTTGGGC	Q209P	44.7602	0					0					0					0						0	1	missense	198267483 C >T	R625H	0	0.999	45.2421	0
023-067	65	Male	Left	Blue/Green	0	0	7.2	3.4	I-125 Plaque Radiation Therapy	Biopsy	0	1	0.86	0	0					1	missense	3118942 A>T	Q209L	12.0621	0					0					0						0	0							1
023-068	64	Male	Left	Unknown	0	0	8.1	9.8	I-125 Plaque Radiation Therapy	Biopsy	0	1	0.6	0	0					1	missense	3118942 A>T	Q209L	48.497	0					0					0						0	0							1
023-069	63	Male	Right	Unknown	0	0	17	8.5	I-125 Plaque Radiation Therapy	Biopsy	0	2	0.81	0	1	missense	80409485 CTTTGGC>CTTGGGC	Q209P	46.7275	0					0					0					0						0	0							0
023-073	45	Female	Right	Unknown	0	1	9.9	9.75	I-125 Plaque Radiation Therapy	Biopsy	0	1	1.06	0	0					0					0					0					0						0	1	missense	198267483 C >T	R625H	0	0.999	10.1091	0
023-074	71	Female	Right	Blue/Green	0	0	13	7.1	I-125 Plaque Radiation Therapy	Biopsy	0	1	1.02	1	1	missense	80409485 CTTTGGC>CTTGGGC	Q209P	47.8766	0					0					0					0						0	1	missense	198267483 C >T	R625H	0	0.999	47.5	0
023-081	64	Female	Left	Unknown	0	0	9.9	3	I-125 Plaque Radiation Therapy	Biopsy	0	1	0.83	0	1	missense	80409488 TGGC>AGGC	Q209L	46.4268	0					0					0					0						0	0							0
023-083	71	Male	Left	Unknown	0	1	7.6	4	I-125 Plaque Radiation Therapy	Biopsy	0	1	1.14	0	0					1	missense	3118942 A>T	Q209L	47.4449	0					0					0						0	0							1
023-087	58	Female	Left	Unknown	0	0	8.3	2.3	I-125 Plaque Radiation Therapy	Biopsy	0	1	0.37	0	0					1	missense	3118933 TGGGGGGCCA>TGGGGGGTCT	Q209L	50.5123	0					0					1	0	1	missense	52442077 C>T	C91Y	71.0843	0							0
023-089	88	Male	Right	Blue/Green	0	0	8.9	2.8	I-125 Plaque Radiation Therapy	Biopsy	0	1	0.54	0	0					1	missense	3115036 G>A	E191K	6.93141	0					0					0						0	0							0
023-090	65	Male	Left	Unknown	0	0	8.6	2.2	I-125 Plaque Radiation Therapy	Biopsy	0	1	1.03	0	0					1	missense	3118942 A>T	Q209L	10.6607	0					0					0						0	0							0
023-095	52	Male	Right	Unknown	0	0	5.2	1.8	I-125 Plaque Radiation Therapy	Biopsy	0	1	1.21	0	0					1	missense	3118942 A>T	Q209L	17.8625	0					0					0						0	1	missense	198267360 T >G	K666T	0	0.992	12.4687	0
023-096	69	Female	Left	Unknown	0	0	7.9	2.4	I-125 Plaque Radiation Therapy	Biopsy	0	1	1.215	0	1	missense	80409488 TGGC>AGGC	Q209L	30.2115	0					0					0					0						0	0							1
023-097	45	Male	Left	Blue/Green	0	0	9.8	4.3	I-125 Plaque Radiation Therapy	Biopsy	0	1	0.66	0	0					1	missense	3118942 A>T	Q209L	39.2875	0					0					0						0	0							0
023-098	76	Female	Right	Unknown	0	0	10.9	8.2	I-125 Plaque Radiation Therapy	Biopsy	0	1	1.22	0	0					1	missense	3118942 A>T	Q209L	42.5351	0					0					0						0	0							0
023-099	73	Female	Left	Unknown	0	0	7.6	3.1	I-125 Plaque Radiation Therapy	Biopsy	0	1	0.83	0	0					1	missense	3118942 A>T	Q209L	47.2654	0					0					0						0	0							1
024-001	81	Female	Right	Intermediate	0	1	11.7	8.1	I-125 Plaque Radiation Therapy	Biopsy	0	2	0.96	0	1	missense	80409485 CTTTGGC>CTTGGGC	Q209P	49.4171	0					0					0					0						0	0							0
024-002	60	Male	Left	Blue/Green	0	0	8.4	2.8	I-125 Plaque Radiation Therapy	Biopsy	0	1	0.79	0	1	missense	80409485 CTTTGGC>CTTGGGC	Q209P	9.17772	0					0					0					0						0	0							0
024-003	68	Male	Right	Blue/Green	0	0	6.5	1	Other	Biopsy	0	1	1.01	0	0					1	missense	3118942 A>T	Q209L	13.013	0					0					0						0	0							0
024-004	49	Male	Left	Blue/Green	0	0	9.3	2.8	I-125 Plaque Radiation Therapy	Biopsy	0	1	0.9	0	0					1	missense	3118942 A>T	Q209L	3.56068	0					0					0						0	0							0
024-005	53	Female	Left	Blue/Green	0	1	16.7	10	I-125 Plaque Radiation Therapy	Biopsy	0	2	0.97	1	1	missense	80409485 CTTTGGC>CTTGGGC	Q209P	48.0506	0					0					0					0						0	0							0
024-006	78	Male	Left	Intermediate	0	0	12	4.3	I-125 Plaque Radiation Therapy	Biopsy	0	1	0.99	0	0					1	missense	3118942 A>T	Q209L	50.9036	0					0					0						0	0							1
024-007	81	Male	Left	Blue/Green	0	0	12	5	I-125 Plaque Radiation Therapy	Biopsy	0	2	1.22	1	0					1	missense	3118942 A>T	Q209L	52.1346	0					0					1			frameshiftInsertion	52436841 TAG>TAAG	Y646fs	90.3879	0							0
024-010	72	Female	Left	Unknown	0	0	14	6.5	I-125 Plaque Radiation Therapy	Biopsy	0	1	0.02	0	0					1	missense	3118942 A>C	Q209P	48.2983	0					0					1			nonsense	52438545 G>A	Q392Ter	93.2638	0							0
024-011	72	Female	Right	Unknown	0	0	19.4	6.2	I-125 Plaque Radiation Therapy	Biopsy	0	1	0.42	1	0					1	missense	3118942 A>T	Q209L	38.6352	0					0					0						0	1	missense	198267484 G>T	R625S	0	1	28.4242	0
024-013	56	Male	Left	Blue/Green	0	0	12.1	5.2	I-125 Plaque Radiation Therapy	Biopsy	0	1	1	0	1	missense	80409485 CTTTGGC>CTTGGGC	Q209P	44.3487	0					0					0					0						0	0							1
024-014	52	Female	Right	Brown	0	0	22	7.1	I-125 Plaque Radiation Therapy	Biopsy	0	1	0.83	1	0					1	missense	3118942 A>T	Q209L	46.2349	0					0					0						0	1	missense	198267373 G>C	H662D	0	0.999	47.8739	0
024-015	74	Female	Right	Blue/Green	0	0	14.3	6.1	I-125 Plaque Radiation Therapy	Biopsy	0	2	1.43	1	0					1	missense	3118942 A>T	Q209L	46.2387	0					0					1			frameshiftDeletion, unknown	52443858 CTGGG>C	D11fs	73.7003	0							0
024-017	74	Female	Left	Unknown	0	0	14.3	6.2	I-125 Plaque Radiation Therapy	Biopsy	0	2	0.39	0	1	missense	80412493 C>T	R183Q	65.5311	0					0					0					1			frameshiftDeletion	52436684 CATCA>C	I662fs	94.8192	0							0
024-018	57	Female	Right	Blue/Green	0	0	10.3	3.3	I-125 Plaque Radiation Therapy	Biopsy	0	1	0.11	1	0					1	missense	3118942 A>T	Q209L	3.11089	0					0					0						0	0							0
024-019	66	Male	Right	Brown	0	0	12.8	8.2	I-125 Plaque Radiation Therapy	Biopsy	0	2	0.88	0	1	missense	80409485 CTTTGGC>CTTGGGC	Q209P	43.6484	0					0					0					1			frameshiftDeletion	52442551 AAGGTAGAGAC>A	V62fs	87.7705	0							0
024-022	55	Male	Right	Brown	0	1	16	13.8	Enucleation	Enucleation	0	2	0.66	0	0					1	missense	3115012 C>T	R183C	53.1996	0					0					1			nonframeshiftDeletion	52442489 CCTGGTGGGCAAAGAA>C	F81_Q85del	66.8653	0							0
024-023	82	Female	Left	Blue/Green	0	0	11.2	3.1	I-125 Plaque Radiation Therapy	Biopsy	0	2	0.888	1	0					1	missense	3118942 A>T	Q209L	49.3226	0					0					1			frameshiftDeletion	52439811 CCCTGTTTGCTTCCAGCACCAGCGGGGACTTGTT>CC	N290fs	94.3256	0							0
024-027	67	Male	Left	Brown	0	0	8.3	2.3	Other	Biopsy	0	1	0.87	0	1	missense	80409488 T >G	Q209P	5.4095	0					0					0					0						0	0							1
025-001	65	Female	Right	Blue/Green	0	0	11	9.7	Enucleation	Enucleation	0	1	0.38	1	1	missense	80409488 TGGC>AGGC	Q209L	28.9181	0					0					0					0						0	0							0
025-002	57	Female	Left	Blue/Green	0	0	15	7.6	Proton Beam Therapy	Biopsy	0	2	0.87	0	0					1	missense	3118942 A>T	Q209L	49.9749	0					0					1			frameshiftDeletion, unknown	52443735 TC>T	D21fs	97.3301	0							0
025-003	69	Male	Left	Blue/Green	0	1	13.5	5.5	Proton Beam Therapy	Biopsy	0	1	0.74	0	1	missense	80409488 TGGC>AGGC	Q209L	31.1044	0					0					0					0						0	0							1
025-004	61	Female	Left	Blue/Green	0	0	11.1	6.1	Proton Beam Therapy	Biopsy	0	2	0.45	0	0					1	missense	3118942 A>T	Q209L	50.6513	0					0					1	0	0.998	missense	52441262 A>C	F170V	97.0864	0							0
025-005	83	Female	Left	Blue/Green	0	0	12.2	6.6	Proton Beam Therapy	Biopsy	0	2	1.22	0	0					1	missense	3118942 A>C	Q209P	35.5856	0					0					1			frameshiftDeletion	52442566 CGCCGGGACCGGCG>C	R56fs	62.2211	0							0
025-009	58	Male	Right	Blue/Green	0	0	15.3	6.7	Proton Beam Therapy	Biopsy	0	1	0.78	0	0					1	missense	3118942 A>T	Q209L	49.0699	0					0					0						0	0							1
025-010	70	Female	Right	Blue/Green	0	0	10.7	4.1	Proton Beam Therapy	Biopsy	0	1	0.96	0	1	missense	80409485 CTTTGGC>CTTGGGC	Q209P	49.9238	0					0					0					0						0	0							1
025-011	48	Male	Left	Unknown	0	0	13	6.1	Proton Beam Therapy	Biopsy	0	1	0.62	1	0					1	missense	3118942 AG>TG	Q209L	43.5176	0					0					0						0	1	missense	198267483 C >T	R625H	0	0.999	44.5223	0
025-012	66	Female	Right	Unknown	0	0	8	3.1	Proton Beam Therapy	Biopsy	0	1	0.93	0	0					1	missense	3118933 TGGGGGGCCA>TGGGGGGCTT	Q209L	46.6531	0					0					0						0	0							0
025-013	57	Male	Right	Brown	0	0	15.6	9.6	Proton Beam Therapy	Biopsy	0	1	0.32	1	1	missense	80409485 CTTTGGC>CTTGGGC	Q209P	49.1405	0					0					0					0						0	1	missense	198267483 C >T	R625H	0	0.999	50.2	0
025-014	67	Female	Right	Intermediate	0	1	14.5	9.6	Proton Beam Therapy	Biopsy	0	2	0.41	1	0					1	missense	3118942 A>T	Q209L	47.7124	0					0					1			frameshiftBlockSubstitution	52440870 CCATGATGACCC>CCCT	R208fs	94.5062	0							0
026-005	61	Female	Left	Unknown	0	0	7	3.15	I-125 Plaque Radiation Therapy	Biopsy	0	1	0.95	0	1	missense	80409488 TGGC>AGGC	Q209L	47.1956	0					0					0					0						0	0							1
026-007	62	Male	Right	Blue/Green	0	0	14	6.5	I-125 Plaque Radiation Therapy	Biopsy	0	1	0.52	0	1	missense	80409488 TGGC>AGGC	Q209L	46.3996	0					0					0					0						0	0							0
026-011	79	Male	Left	Blue/Green	0	0	10	2.67	I-125 Plaque Radiation Therapy	Biopsy	0	1	1.07	0	0					1	missense	3118942 A>T	Q209L	43.994	0					0					0						0	0							0
026-012	74	Male	Right	Blue/Green	0	1	12	5.5	I-125 Plaque Radiation Therapy	Biopsy	0	2	0.23	0	0					1	missense	3118942 A>T	Q209L	63.6455	0					0					1			nonframeshiftDeletion, unknown	52443595 AGATCTCCTCCACTTGCAC>A	V27_I32del	73.4415	0							0
026-013	50	Male	Left	Blue/Green	0	0	10	3.5	I-125 Plaque Radiation Therapy	Biopsy	0	1	0.89	0	1	missense	80409485 CTTTGGC>CTTGGGC	Q209P	29.7352	0					0					0					0						0	0							0
026-014	69	Female	Left	Blue/Green	0	0	15	14	I-125 Plaque Radiation Therapy	Biopsy	0	2	0.87	0	1	missense	80409488 TGGC>AGGC	Q209L	44.5519	0					0					0					1			SpliceSite	52440844 C>T	splice donor variant	86.1948	0							0
026-015	57	Female	Left	Blue/Green	0	0	9	4.5	I-125 Plaque Radiation Therapy	Biopsy	0	1	1.11	0	1	missense	80409488 TGGC>AGGC	Q209L	50.7349	0					0					0					0						0	0							0
026-016	43	Female	Left	Blue/Green	0	0	3	2.57	I-125 Plaque Radiation Therapy	Biopsy	0	1	0.75	0	1	missense	80409488 TGGC>AGGC	Q209L	5.80475	0					0					0					0						0	0							0
026-017	45	Female	Right	Blue/Green	0	0	12	4.5	I-125 Plaque Radiation Therapy	Biopsy	0	2	1.04	1	1	missense	80409488 TGGC>AGGC	Q209L	42.5521	0					0					0					1			nonsense	52440898 C>T	W202Ter	79.6398	0							0
026-026	72	Male	Left	Brown	0	0	11	4	I-125 Plaque Radiation Therapy	Biopsy	0	1	1.21	0	0					1	missense	3118942 A>T	Q209L	46.1616	0					0					0						0	0							1
026-028	66	Male	Right	Blue/Green	0	1	20	14.2	I-125 Plaque Radiation Therapy	Biopsy	0	2	0.99	1	0					1	missense	3118942 A>T	Q209L	47.2919	0					0					1			frameshiftDeletion	52441278 GGTCC>G	R163fs	86.391	0							0
026-032	65	Female	Right	Blue/Green	0	1	10	3.3	I-125 Plaque Radiation Therapy	Biopsy	0	1	0.76	0	1	missense	80409488 TGGC>AGGC	Q209L	66.3457	0					0					0					0						0	0							0
026-033	64	Female	Left	Unknown	0	1	17	14	I-125 Plaque Radiation Therapy	Biopsy	1	2	1.09	1	0					1	missense	3118942 A>T	Q209L	48.1928	0					0					1			frameshiftBlockSubstitution	52442568 CCGGGACCGGCGCTCT>CCC	E55fs	94.3555	0							0
026-034	60	Male	Left	Intermediate	0	0	9	4.5	I-125 Plaque Radiation Therapy	Biopsy	0	1	0.83	0	0					1	missense	3118942 A>T	Q209L	47.3447	0					0					0						0	0							1
026-036	63	Male	Right	Blue/Green	0	0	19	6.23	I-125 Plaque Radiation Therapy	Biopsy	0	1	0.8	1	0					1	missense	3118942 A>T	Q209L	92.0921	0					0					0						0	1	missense	198267483 C >T	R625H	0	0.999	46.7968	0
026-039	78	Female	Left	Brown	0	0	5	2.02	I-125 Plaque Radiation Therapy	Biopsy	0	1	0.82	0	0					1	missense	3118942 A>T	Q209L	47.2417	0					0					0						0	0							1
026-041	27	Female	Left	Blue/Green	0	0	10	4.24	I-125 Plaque Radiation Therapy	Biopsy	0	1	0.89	0	1	missense, missense	80409485 CTTTGGC>TTTAGGC	Q209_R210delinsLK	12.895	0					0					0					0						0	0							0
026-045	47	Male	Left	Blue/Green	0	0	13	4.5	I-125 Plaque Radiation Therapy	Enucleation	0	1	1.126	0	1	missense	80409488 TGGC>AGGC	Q209L	4.75709	0					0					0					0						0	1	missense	198267484 G >A	R625C	0	0.993	4.35	0
026-046	58	Male	Right	Blue/Green	0	0	7	2.86	I-125 Plaque Radiation Therapy	Biopsy	0	2	0.201	0	0					1	missense	3118942 A>T	Q209L	16.0867	0					0					0						0	0							0
026-048	48	Male	Left	Blue/Green	0	0	3	2	I-125 Plaque Radiation Therapy	Biopsy	0	1	0.95	0	0					1	missense	3118933 TGGGGGGCCAG>TGGGGGGCTAT	Q209Y	27.9777	0					0					0						0	0							0
026-049	47	Male	Right	Blue/Green	0	0	7	3.5	I-125 Plaque Radiation Therapy	Biopsy	0	1	0.88	0	1	missense	80409485 CTTTGGC>CTTGGGC	Q209P	22.6291	0					0					0					0						0	0							1
026-051	74	Female	Right	Blue/Green	0	0	11	3.6	I-125 Plaque Radiation Therapy	Biopsy	0	2	0.48	0	1	missense	80409485 CTTTGGC>CTTGGGC	Q209P	50.983	0					0					0					0						0	0							0
026-054	58	Male	Right	Brown	0	0	14	9.9	I-125 Plaque Radiation Therapy	Biopsy	0	1	0.78	0	1	missense	80409488 TGGC>AGGC	Q209L	50.0299	0					0					0					0						0	0							1
026-055	66	Male	Right	Blue/Green	0	0	5	2.2	I-125 Plaque Radiation Therapy	Biopsy	0	1	0.95	0	1	missense	80409488 TGGC>GGGC	Q209P	3.55691	0					0					0					0						0	0							0
026-056	72	Male	Right	Blue/Green	0	0	5	2.32	I-125 Plaque Radiation Therapy	Biopsy	0	1	0.57	0	0					1	missense	3118942 A>T	Q209L	9.86974	0					0					0						0	0							1
026-057	48	Female	Left	Blue/Green	0	0	4	2	I-125 Plaque Radiation Therapy	Biopsy	0	1	0.39	0	1	missense	80409485 CTTTGGC>CTTGGGC	Q209P	34.511	0					0					0					0						0	1	missense	198267484 G >A	R625C	0	0.993	28.1641	0
026-059	52	Male	Left	Blue/Green	0	0	6	1.85	I-125 Plaque Radiation Therapy	Biopsy	0	1	1.07	0	1	missense	80409488 TGGC>GGGC	Q209P	12.7724	0					0					0					0						0	0							0
026-061	29	Female	Right	Blue/Green	0	0	16	8.3	I-125 Plaque Radiation Therapy	Biopsy	0	1	0.96	0	1	missense	80409488 TGGC>AGGC	Q209L	46.1004	0					0					0					0						0	0							0
026-062	69	Female	Left	Blue/Green	0	1	15	10.4	I-125 Plaque Radiation Therapy	Biopsy	0	2	0.88	0	0					1	missense	3118942 A>T	Q209L	49.8497	0					0					1			frameshiftDeletion	52442000 CCTTCATGCGACTCAGGGTGGGTCCCAGGTCCACGCTG>C	S104fs	93.5401	0							0
026-063	78	Female	Right	Blue/Green	0	0	8	3.9	I-125 Plaque Radiation Therapy	Biopsy	0	1	1.02	0	0					0					0					1	missense	9389753 GA>TT	D630F	47.5475	0						0	0							1
026-064	56	Male	Right	Blue/Green	0	0	17	9.5	I-125 Plaque Radiation Therapy	Biopsy	0	2	0.62	0	0					1	missense	3118942 A>T	Q209L	36.1852	0					0					1	0	0.849	startloss	52443893 A>G	M1T	98.1432	0							0
026-068	57	Male	Left	Blue/Green	0	0	13	10.75	I-125 Plaque Radiation Therapy	Biopsy	0	2	1.11	0	0					0					0					1	missense	9389753 GA>TT	D630F	42.6056	1			frameshiftDeletion	52437215 CTGCT>C	S609fs	87.3424	0							0
026-070	57	Male	Right	Blue/Green	0	0	7	2.75	I-125 Plaque Radiation Therapy	Biopsy	0	1	1	1	1	missense	80409488 TGGC>AGGC	Q209L	17.7527	0					0					0					0						0	1	missense	198267483 C >T	R625H	0	0.999	27.634	0
026-072	82	Male	Right	Blue/Green	0	0	10	3.8	I-125 Plaque Radiation Therapy	Biopsy	0	2	0.51	1	1	missense	80412493 C>T	R183Q	57.4862	0					0					0					1			frameshiftDeletion, unknown	52443753 AAG>AA	F15fs	86.6987	0							0
026-073	63	Male	Left	Blue/Green	0	0	7	2.6	I-125 Plaque Radiation Therapy	Biopsy	0	1	0.89	0	1	missense	80409488 TGGC>GGGC	Q209P	5.34274	0					0					0					0						0	0							0
026-074	90	Male	Right	Blue/Green	0	0	8	4.5	I-125 Plaque Radiation Therapy	Biopsy	0	1	0.93	0	0					1	missense	3118942 A>T	Q209L	48.4925	0					0					0						0	0							1
026-076	87	Female	Right	Blue/Green	0	1	19	10	I-125 Plaque Radiation Therapy	Biopsy	0	2	1.21	0	0					1	missense	3118942 A>T	Q209L	47.6977	0					0					1			frameshiftDeletion	52442517 AATATCATCATCAATCAC>A	V71fs	88.665	0							0
026-078	45	Female	Left	Blue/Green	0	0	5	1.7	I-125 Plaque Radiation Therapy	Biopsy	0	1	0.85	0	1	missense	80409488 TGGC>AGGC	Q209L	6.4467	0					0					0					0						0	0							0
026-080	54	Female	Left	Blue/Green	0	1	7	2.82	I-125 Plaque Radiation Therapy	Biopsy	0	1	0.92	0	1	missense	80409488 TGGC>AGGC	Q209L	57.1211	0					0					0					0						0	0							1
026-083	73	Female	Right	Blue/Green	0	0	9	3.7	I-125 Plaque Radiation Therapy	Biopsy	0	1	0.16	0	1	missense	80409488 TGGC>AGGC	Q209L	35.845	0					0					0					1			frameshiftDeletion	52437588 AG>A	S525fs	60.2883	0							0
026-084	81	Female	Right	Intermediate	0	0	8	2.98	I-125 Plaque Radiation Therapy	Biopsy	0	1	1.05	0	1	missense	80409488 TGGC>GGGC	Q209P	12.3288	0					0					0					0						0	1	missense	198267484 G >A	R625C	0	0.993	8.1	0
026-085	49	Male	Left	Blue/Green	0	0	4	2.07	I-125 Plaque Radiation Therapy	Biopsy	0	1	1.02	0	1	missense	80409488 TGGC>AGGC	Q209L	3.1746	0					0					0					0						0	0							0
026-087	29	Male	Left	Brown	0	0	5	2.24	I-125 Plaque Radiation Therapy	Biopsy	0	1	0.69	0	1	missense	80409488 TGGC>AGGC	Q209L	7.85606	0					0					0					0						0	0							0
026-090	58	Male	Right	Blue/Green	0	0	15	4.5	I-125 Plaque Radiation Therapy	Biopsy	0	2	0.923	0	1	missense	80412493 C>T	R183Q	45.0627	0					0					0					1			nonsense	52440917 C>T	W196Ter	93.7154	0							0
026-091	46	Female	Left	Blue/Green	0	0	12	6	I-125 Plaque Radiation Therapy	Biopsy	0	2	0.67	0	0					1	missense	3118942 A>T	Q209L	34.7194	0					0					1			frameshiftDeletion	52439197 TG>T	N349fs	44.4669	0							0
026-094	62	Male	Left	Blue/Green	0	0	6	3.4	I-125 Plaque Radiation Therapy	Biopsy	0	1	0.88	0	1	missense	80409488 TGGC>GGGC	Q209P	13.8203	0					0					0					0						0	0							1
026-095	71	Female	Right	Blue/Green	0	0	4	1.8	I-125 Plaque Radiation Therapy	Biopsy	0	1	0.77	0	0					1	missense	3118942 A>T	Q209L	4.15623	0					0					0						0	0							0
026-097	83	Male	Right	Blue/Green	0	0	10	5.74	I-125 Plaque Radiation Therapy	Biopsy	0	2	1.25	0	0					1	missense	3118942 A>T	Q209L	41.3153	0					0					0						0	0							0
026-098	72	Male	Right	Blue/Green	0	1	5	2.01	I-125 Plaque Radiation Therapy	Biopsy	0	1	1.13	0	1	missense	80409485 CTTTGGC>CTTGGGC	Q209P	47.1334	0					0					0					0						0	0							0
026-099	68	Male	Right	Blue/Green	0	0	10	6.18	I-125 Plaque Radiation Therapy	Biopsy	0	1	0.2	1	1	missense	80409485 CTTTGGC>CTTGGGC	Q209P	48.6989	0					0					0					1			frameshiftDeletion	52439815 GTT>G	N299fs	16.8511	0							1
026-102	66	Male	Left	Unknown	0	0	5	2.8	I-125 Plaque Radiation Therapy	Biopsy	0	1	1.09	0	1	missense	80409485 CTTTGGC>CTTGGGC	Q209P	47.2617	0					0					0					0						0	0							0
026-103	59	Male	Right	Blue/Green	0	0	8	3.11	I-125 Plaque Radiation Therapy	Biopsy	0	1	1.01	0	1	missense	80409488 TGGC>AGGC	Q209L	36.8101	0					0					0					0						0	0							0
026-104	56	Female	Right	Blue/Green	0	0	8	3.76	I-125 Plaque Radiation Therapy	Biopsy	0	1	1.19	1	1	missense	80409488 TGGC>AGGC	Q209L	39.2514	0					0					0					0						0	0							0
026-106	63	Female	Left	Unknown	0	0	12	2.4	I-125 Plaque Radiation Therapy	Biopsy	0	1	0.99	1	0					1	missense	3118942 A>T	Q209L	6.35636	0					0					0						0	0							0
026-108	56	Female	Right	Blue/Green	0	0	9	2.38	I-125 Plaque Radiation Therapy	Biopsy	0	1	0.93	0	1	missense	80409488 TGGC>AGGC	Q209L	12.8111	0					0					0					0						0	0							0
026-109	80	Female	Left	Blue/Green	0	1	13	3.4	I-125 Plaque Radiation Therapy	Biopsy	0	1	1.09	0	0					1	missense	3118942 A>T	Q209L	53.9579	0					0					0						0	0							0
026-110	74	Male	Left	Blue/Green	0	0	13	3.49	I-125 Plaque Radiation Therapy	Biopsy	0	1	0.64	0	1	missense	80409488 TGGC>AGGC	Q209L	5.89235	0					0					0					0						0	1	missense	198267483 C >T	R625H	0	0.999	4.30646	0
026-111	49	Male	Right	Blue/Green	0	0	7	2.23	I-125 Plaque Radiation Therapy	Biopsy	0	1	0.65	1	1	missense	80409488 TGGC>AGGC	Q209L	3.04281	0					0					0					0						0	0							0
026-114	72	Male	Right	Blue/Green	0	0	16	3.5	I-125 Plaque Radiation Therapy	Biopsy	0	2	0.59	1	1	missense	80409485 CTTTGGC>CTTGGGC	Q209P	50.379	0					0					0					1			nonsense	52442005 AT>A	M115Ter	12.0301	0							0
026-116	65	Female	Right	Unknown	0	0	8	4.5	I-125 Plaque Radiation Therapy	Biopsy	0	1	0.97	0	0					1	missense	3118942 A>T	Q209L	46.8703	0					0					0						0	0							0
026-118	84	Male	Left	Blue/Green	0	0	16	7.7	I-125 Plaque Radiation Therapy	Biopsy	0	2	0.88	0	1	missense	80409485 CTTTGGC>CTTGGGC	Q209P	42.915	0					0					0					1			frameshiftInsertion	52440293 C>CT	T254fs	80.8538	0							0
026-119	54	Female	Right	Brown	0	0	14	6.07	I-125 Plaque Radiation Therapy	Biopsy	0	2	1.18	0	0					1	missense	3118942 A>T	Q209L	33.8855	0					0					1			nonsense	52438491 G>A	Q410Ter	57.55	0							0
026-120	60	Female	Right	Blue/Green	0	0	7	2.83	I-125 Plaque Radiation Therapy	Biopsy	0	1	0.65	0	0					1	missense	3118942 A>T	Q209L	6.41283	0					0					1			stoploss	52436304 T>G	Ter730C	10.4156	0							0
026-121	61	Male	Left	Blue/Green	0	0	6	2.4	I-125 Plaque Radiation Therapy	Biopsy	0	1	0.66	0	1	missense	80409488 TGGC>AGGC	Q209L	44.501	0					0					0					0						0	0							1
026-404	68	Female	Right	Blue/Green	0	0	10	2.3	I-125 Plaque Radiation Therapy	Biopsy	0	1	1.2	0	1	missense	80409485 CTTTGGC>CTTGGGC	Q209P	38.0767	0					0					0					0						0	0							0
026-419	23	Female	Right	Blue/Green	0	0	5	3	I-125 Plaque Radiation Therapy	Biopsy	0	1	0.54	0	1	missense	80409488 TGGC>AGGC	Q209L	3.06841	0					0					0					0						0	0							0
026-420	69	Female	Left	Blue/Green	0	0	9	5.33	I-125 Plaque Radiation Therapy	Biopsy	0	2	0.7	0	0					1	missense	3118942 A>T	Q209L	45.3133	0					0					0						0	0							0
026-421	55	Male	Right	Blue/Green	0	0	3	2.65	I-125 Plaque Radiation Therapy	Biopsy	0	1	1.05	0	0					1	missense	3118942 A>T	Q209L	37.7008	0					0					0						0	0							1
026-422	33	Male	Left	Blue/Green	0	0	7	3.25	I-125 Plaque Radiation Therapy	Biopsy	0	1	1.05	0	0					1	missense	3118942 A>T	Q209L	32.4812	0					0					0						0	1	missense	198267484 G >A	R625C	0	0.993	39.2144	0
026-425	65	Female	Left	Blue/Green	0	0	4	3.1	I-125 Plaque Radiation Therapy	Biopsy	0	1	1.01	1	1	missense	80409488 TGGC>AGGC	Q209L	3.49544	0					0					0					0						0	0							0
026-429	31	Female	Left	Blue/Green	0	0	9	3.2	I-125 Plaque Radiation Therapy	Biopsy	0	1	1.15	0	1	missense	80409488 TGGC>AGGC	Q209L	34.384	0					0					0					0						0	0							0
026-430	73	Male	Left	Blue/Green	0	0	5	2.4	I-125 Plaque Radiation Therapy	Biopsy	0	1	0.61	0	0					1	missense	3118942 A>T	Q209L	49.1219	0					0					0						0	0							1
026-431	85	Female	Left	Blue/Green	0	0	8	3.6	I-125 Plaque Radiation Therapy	Biopsy	0	1	0.97	0	0					1	missense	3118942 A>T	Q209L	50.3521	0					0					0						0	0							0
026-435	55	Female	Right	Blue/Green	0	0	17	7.5	I-125 Plaque Radiation Therapy	Biopsy	0	2	0.59	0	0					0					0					1	missense	9389753 GA>TT	D630F	49.6997	0						0	1	missense	198267483 C >T	R625H	0	0.999	47.1234	0
026-436	60	Female	Left	Intermediate	0	0	7	3.8	I-125 Plaque Radiation Therapy	Biopsy	0	1	0.13	1	0					0					0					1	missense	9389753 GA>TT	D630F	33.1666	1			frameshiftDeletion	52441266 GA>G	F168fs	58.7613	0							0
026-440	49	Male	Right	Blue/Green	0	0	17	5.14	I-125 Plaque Radiation Therapy	Biopsy	0	2	0.91	1	1	missense	80409485 CTTTGGC>CTTGGGC	Q209P	45.6641	0					0					0					0						0	0							0
026-441	36	Female	Right	Intermediate	0	0	9	3.25	I-125 Plaque Radiation Therapy	Biopsy	0	1	0.93	0	1	missense	80409485 CTTTGGC>CTTGGGC	Q209P	46.5766	0					0					0					0						0	0							0
026-442	34	Male	Left	Brown	0	0	10	8.5	I-125 Plaque Radiation Therapy	Biopsy	0	1	0.43	1	0					1	missense	3118942 A>T	Q209L	36.1585	0					0					0						0	1	missense	198267484 G >A	R625C	0	0.993	45.0175	1
026-445	49	Male	Left	Blue/Green	0	0	5	2.52	I-125 Plaque Radiation Therapy	Biopsy	0	2	0.62	0	0					0					1	missense	49281339 T>A	L129Q	23.974	0					1			frameshiftDeletion	52439203 GA>G	H347fs	29.0452	0							0
026-449	53	Male	Left	Blue/Green	0	0	11	6.7	I-125 Plaque Radiation Therapy	Biopsy	0	1	0.85	0	1	missense	80409485 CTTTGGC>CTTGGGC	Q209P	34.2668	0					0					0					1			frameshiftDeletion	52442527 TC>T	D73fs	11.167	0							0
026-452	54	Female	Right	Blue/Green	0	0	10	3.5	I-125 Plaque Radiation Therapy	Biopsy	0	2	1.12	0	1	missense	80412511 T>C	Q177R	16.8591	0					0					0					1			frameshiftDeletion	52441239 TGTGATAGGCAC>T	V174fs	23.7759	0							0
026-454	66	Female	Left	Blue/Green	0	0	6	2.6	I-125 Plaque Radiation Therapy	Biopsy	0	1	1.13	0	0					1	missense	3118942 A>T	Q209L	28.4712	0					0					0						0	0							0
026-455	42	Male	Right	Intermediate	0	0	11	7	I-125 Plaque Radiation Therapy	Biopsy	0	1	0.95	0	1	missense	80409488 T >G	Q209P	35.601	0					0					0					0						0	1	missense	198267484 G >A	R625C	0	0.993	33.0165	0
026-456	39	Female	Left	Blue/Green	0	0	12	4.22	I-125 Plaque Radiation Therapy	Biopsy	0	1	0.79	0	0					1	missense	3118942 A>T	Q209L	28.8221	0					0					0						0	0							0
026-457	31	Female	Left	Brown	0	0	3	2.3	I-125 Plaque Radiation Therapy	Biopsy	0	1	0.91	0	1	missense	80409488 TGGC>AGGC	Q209L	3.21932	0					0					0					0						0	0							0
026-458	58	Male	Right	Brown	0	0	18	9.5	I-125 Plaque Radiation Therapy	Biopsy	0	1	0.83	1	1	missense	80409485 CTTTGGC>CTTGGGC	Q209P	48.3316	0					0					0					0						0	0							1
026-459	46	Female	Left	Blue/Green	0	0	6	3.6	I-125 Plaque Radiation Therapy	Biopsy	0	1	0.64	0	1	missense	80409488 TGGC>AGGC	Q209L	32.9995	0					0					0					0						0	0							0
026-462	55	Female	Right	Brown	0	1	18	13	I-125 Plaque Radiation Therapy	Biopsy	0	2	1.46	1	1	missense	80409485 CTTTGGC>CTTGGGC	Q209P	48.5758	0					0					0					1			SpliceSite	52443725 CTTACCGAAATCTTCCACGAGCAGGGTGAAGAGGCCTGGGTG>C	splice acceptor variant	27.5043	0							0
026-465	56	Male	Right	Unknown	0	1	21	11	I-125 Plaque Radiation Therapy	Biopsy	0	2	0.64	1	0					1	missense	3118942 A>T	Q209L	45.2632	0					0					1			nonsense	52440916 C>T	W196Ter	93.0792	0							0
026-467	59	Male	Right	Blue/Green	0	0	13	6.7	I-125 Plaque Radiation Therapy	Biopsy	0	2	0.91	0	0					1	missense	3118942 A>T	Q209L	48.6473	0					0					1			frameshiftDeletion	52437524 TAGCG>T	R545fs	81.7953	0							0
026-471	67	Female	Left	Unknown	0	0	8	2.52	I-125 Plaque Radiation Therapy	Biopsy	0	1	0.32	1	1	missense	80409485 CTTTGGC>CTTGGGC	Q209P	24.6494	0					0					0					1			SpliceSite	52436438 C>G	splice acceptor variant	31.6313	0							0
026-473	85	Female	Right	Unknown	0	1	16	10	I-125 Plaque Radiation Therapy	Biopsy	0	1	0.7	0	1	missense	80409485 CTTTGGC>CTTGGGC	Q209P	52.3568	0					0					0					0						0	0							0
026-477	69	Female	Right	Unknown	0	0	10	6.5	I-125 Plaque Radiation Therapy	Biopsy	0	1	0.99	0	0					0					0					0					0						0	0							1
026-479	77	Male	Left	Unknown	0	0	9	3.2	I-125 Plaque Radiation Therapy	Biopsy	0	1	0.82	1	1	missense	80409488 TGGC>AGGC	Q209L	27.6865	0					0					0					0						0	0							0
026-481	39	Female	Left	Brown	0	0	10	5.5	I-125 Plaque Radiation Therapy	Biopsy	0	2	0.61	1	0					1	missense	3118942 A>T	Q209L	43.7469	0					0					1			frameshiftDeletion	52441234 CG>C	R179fs	80.7509	0							0
026-485	68	Female	Right	Blue/Green	0	0	6	2.6	I-125 Plaque Radiation Therapy	Biopsy	0	1	0.77	0	0					1	missense	3118942 A>T	Q209L	18.3868	0					0					0						0	0							0
026-486	64	Male	Right	Unknown	0	0	15	9.5	I-125 Plaque Radiation Therapy	Biopsy	0	2	1.44	1	1	missense	80409485 CTTTGGC>CTTGGGC	Q209P	45.2347	0					0					0					1			frameshiftDeletion	52437640 CA>C	L507fs	50.1953	0							0
026-487	86	Female	Right	Unknown	0	0	9	3.4	I-125 Plaque Radiation Therapy	Biopsy	0	2	1.51	0	1	missense	80409488 TGGC>AGGC	Q209L	41.4447	0					0					0					0						0	0							0
026-488	74	Female	Right	Unknown	0	0	5	3.5	I-125 Plaque Radiation Therapy	Biopsy	0	2	0.89	1	0					1	missense	3115012 C>T	R183C	46.2462	0					1	missense	9389753 G>A	D630N	49.4489	1			nonsense	52438566 G>A	R385Ter	93.2302	0							1
026-489	53	Female	Right	Unknown	0	1	13.77	5.48	I-125 Plaque Radiation Therapy	Biopsy	0	1	0.97	0	1	missense	80409488 TGGC>AGGC	Q209L	46.4631	0					0					0					0						0	0							0
026-490	46	Male	Left	Brown	0	0	18	10	I-125 Plaque Radiation Therapy	Biopsy	0	1	1	1	1	missense	80409485 CTTTGGC>CTTGGGC	Q209P	43.1899	0					0					0					0						0	1	missense	198267483 C >T	R625H	0	0.999	39.1537	0
026-491	32	Male	Left	Blue/Green	0	0	10	4.3	I-125 Plaque Radiation Therapy	Biopsy	0	2	0.62	1	0					1	missense	3118942 A>T	Q209L	48.2447	0					0					1			frameshiftDeletion	52442054 CGCTCAGCAAG>C	L96fs	86.4754	0							0
026-493	58	Female	Left	Blue/Green	0	0	7	2	I-125 Plaque Radiation Therapy	Biopsy	0	1	1.13	1	0					1	missense	3118942 A>T	Q209L	3.05764	0					0					0						0	0							0
026-494	71	Female	Left	Blue/Green	0	0	9	4.7	I-125 Plaque Radiation Therapy	Biopsy	0	1	0.92	0	1	missense	80409485 CTTTGGC>CTTGGGC	Q209P	47.0659	0					0					0					0						0	0							0
026-496	71	Male	Right	Blue/Green	0	0	9	8.55	I-125 Plaque Radiation Therapy	Biopsy	0	1	0.97	0	0	missense	80409485 CTTTGGC>CTTGGGC,CTTGGG,CTTTGG	Q209P		1	missense	3118942 A>T	Q209L	47.3578	0					0					0						0	0	missense	198267483 C >T	R625H				1
026-497	63	Female	Right	Unknown	0	1	13.5	8.5	I-125 Plaque Radiation Therapy	Biopsy	1	2	1.06	0	0					1	missense	3118942 A>T	Q209L	45.7874	0					0					1			nonsense	52439241 AGCTTGGGTTTGTTGGGAGGGCT>A	S327Ter	72.6524	0							0
026-498	79	Male	Right	Brown	0	1	19	11.68	I-125 Plaque Radiation Therapy	Biopsy	0	2	0.93	1	0					1	missense	3118942 A>T	Q209L	47.0884	0					0					1	0	1	missense	52440900 A>T	W202R	59.4595	0							0
026-501	54	Female	Right	Unknown	0	0	6	3	I-125 Plaque Radiation Therapy	Biopsy	0	1	1.14	0	1	missense	80409485 CTTTGGC>CTTGGGC	Q209P	50.3052	0					0					0					0						0	0							1
026-502	62	Male	Left	Unknown	0	0	15.5	8	I-125 Plaque Radiation Therapy	Biopsy	0	1	0.86	0	0					1	missense	3118942 A>T	Q209L	46.1798	0					0					0						0	0							1
026-503	50	Female	Right	Brown	0	1	13	8.4	I-125 Plaque Radiation Therapy	Biopsy	0	1	0.92	0	1	missense	80409488 TGGC>AGGC	Q209L	39.5349	0					0					0					0						0	0							0
026-504	62	Female	Right	Blue/Green	0	0	6	3.7	I-125 Plaque Radiation Therapy	Biopsy	0	1	0.2	0	1	missense	80409485 CTTTGGC>CTTGGGC	Q209P	23.0026	0					0					0					1			SpliceSite	52436609 TCCCCTCACCTTCCTGAGCCAGCATGGAGA>TCCCCTCCACCTTCCTGAGCCAGCATGGAGA	splice acceptor variant	72.7642	1	missense	198267489 T>C	Y623C	0	0.993	25.4576	0
026-505	59	Male	Right	Blue/Green	0	0	13.5	3.23	I-125 Plaque Radiation Therapy	Biopsy	0	1	1.21	0	1	missense	80409485 CTTTGGC>CTTGGGC	Q209P	36.4259	0					0					0					0						0	0							0
026-507	61	Male	Right	Unknown	0	0	6	4.57	I-125 Plaque Radiation Therapy	Biopsy	0	1	0.93	0	1	missense	80409488 TGGC>AGGC	Q209L	33.5357	0					0					0					0						0	0							1
026-508	61	Male	Left	Unknown	0	0	9	4.8	I-125 Plaque Radiation Therapy	Biopsy	0	2	0.19	0	1	missense	80409488 TGGC>AGGC	Q209L	7.2717	0					0					0					0						0	0							0
026-510	69	Female	Left	Unknown	0	0	10	4.3	I-125 Plaque Radiation Therapy	Biopsy	0	2	0.75	0	1	missense	80409488 TGGC>AGGC	Q209L	44.382	0					0					0					1			nonsense	52438491 G>A	Q410Ter	97.5659	0							0
026-514	77	Male	Left	Blue/Green	0	0	17	9.5	I-125 Plaque Radiation Therapy	Biopsy	0	1	0.95	0	0					1	missense	3118942 A>T	Q209L	45.3634	0					0					0						0	0							1
026-517	72	Female	Left	Unknown	0	0	10	3.9	I-125 Plaque Radiation Therapy	Biopsy	0	1	1.07	0	0					0					0					0					0						0	1	missense	198267483 C >T	R625H	0	0.999	47.8739	0
026-518	65	Female	Right	Unknown	0	0	9	3.8	I-125 Plaque Radiation Therapy	Biopsy	0	1	0.59	1	1	missense	80412517 G>A	T175M	13.6568	1	missense	3118942 A>T	Q209L	47.2472	0					0					0						0	1	missense	198267484 G >A	R625C	0	0.993	50.3752	0
026-520	57	Male	Right	Blue/Green	0	1	15	9.73	I-125 Plaque Radiation Therapy	Biopsy	0	2	0.63	0	0					1	missense	3118942 A>T	Q209L	32.6316	0					0					1			nonframeshiftDeletion, unknown	52443598 TCTC>T	E31del	41.5742	0							0
026-521	74	Male	Right	Blue/Green	0	0	6	1.7	I-125 Plaque Radiation Therapy	Biopsy	0	1	1.21	0	0					1	missense	3118942 A>T	Q209L	32.6163	0					0					0						0	0							0
027-008	62	Male	Right	Unknown	0	0	12.3	8.7	Enucleation	Enucleation	0	1	0.68	0	0					1	missense	3118942 A>T	Q209L	15.5263	0					0					0						0	0							0
027-017	70	Male	Right	Unknown	0	0	9.9	2.2	I-125 Plaque Radiation Therapy	Biopsy	0	1	1.06	0	1	missense	80409488 TGGC>AGGC	Q209L	51.7276	0					0					0					0						0	0							0
027-024	60	Male	Right	Blue/Green	0	0	7	2	I-125 Plaque Radiation Therapy	Biopsy	0	1	0.06	0	1	missense	80409488 TGGC>AGGC	Q209L	25.6358	0					0					0					0	0.4	0.003	missense	52438556 A>G	V388A	0	0							0
027-026	49	Female	Right	Blue/Green	0	0	10.65	2.8	I-125 Plaque Radiation Therapy	Biopsy	0	2	0.81	1	0					1	missense	3118942 AG>TG	Q209L	33.9009	0					0					0						0	1	missense	198267483 C>A	R625L	0	1	34.25	0
027-027	55	Female	Left	Unknown	0	0	9.5	4.1	I-125 Plaque Radiation Therapy	Biopsy	0	1	1.04	1	0					1	missense	3118942 A>T	Q209L	46.1075	0					0					0						0	1	missense	198267484 G >A	R625C	0	0.993	45.6112	0
027-028	60	Female	Left	Unknown	0	1	12	4.5	I-125 Plaque Radiation Therapy	Biopsy	0	2	0.43	1	0					1	missense	3118942 A>T	Q209L	6.33803	0					0					1			frameshiftInsertion, unknown	52443742 CGA>CGAGCGGA	V19fs	7.69231	0							0
027-029	63	Female	Right	Blue/Green	0	0	13	9	Enucleation	Enucleation	0	1	0.99	0	1	missense	80409488 T >G	Q209P	41.1411	0					0					0					0						0	0							1
027-034	40	Male	Left	Unknown	0	0	12.2	4.6	I-125 Plaque Radiation Therapy	Biopsy	0	1	0.83	0	1	missense	80409485 CTTTGGC>CTTGGGC	Q209P	46.2125	0					1	missense	49281414 G>T	S154N	53.5044	0					0						0	0							1
027-035	77	Male	Right	Blue/Green	0	0	19.2	6.1	Enucleation	Enucleation	0	2	1.02	1	0					1	missense	3118942 A>T	Q209L	35.303	0					0					1			frameshiftDeletion, unknown	52443604 CCACTTGCACCCCCTTGA>C	V24fs	89.3855	0							0
027-036	69	Male	Right	Blue/Green	0	0	11.94	5	I-125 Plaque Radiation Therapy	Biopsy	0	2	0.744	0	0					1	missense	3118942 A>T	Q209L	49.3467	0					0					1	0	0.991	missense	52440911 TCCCCCCA>TCCCCCCG	W196R	92.8498	0							0
027-038	41	Female	Left	Unknown	0	0	16.6	10.5	I-125 Plaque Radiation Therapy	Biopsy	0	2	0.63	0	0					1	missense	3118942 A>T	Q209L	47.2417	0					0					1			nonframeshiftDeletion	52441259 CAAAGTG>C	H169_F170del	84.5147	0							0
027-039	65	Female	Left	Unknown	0	1	9	3.5	I-125 Plaque Radiation Therapy	Biopsy	0	1	0.935	0	0					1	missense	3118942 A>T	Q209L	44.9399	0					0					0						0	0							0
027-041	65	Female	Left	Unknown	0	0	7.8	1.9	I-125 Plaque Radiation Therapy	Biopsy	0	2	0.87	0	0					1	missense	3118942 A>T	Q209L	36.998	0					0					0						0	0							0
027-042	53	Male	Right	Unknown	0	0	11.2	8.4	I-125 Plaque Radiation Therapy	Biopsy	0	1	0.98	1	1	missense	80409485 CTTTGGC>CTTGGGC	Q209P	51.1202	0					0					0					0						0	1	missense	198267484 G >A	R625C	0	0.993	35.7143	0
027-043	70	Female	Right	Blue/Green	0	0	8.1	1.9	I-125 Plaque Radiation Therapy	Biopsy	0	1	0.974	0	0					1	missense	3118942 A>T	Q209L	49.3988	0					0					0						0	0							1
027-044	41	Male	Left	Blue/Green	0	0	11.6	8.6	Enucleation	Enucleation	0	1	0.7	0	1	missense	80409488 T >G	Q209P	45.7789	0					0					0					0						0	0							0
027-046	38	Female	Left	Blue/Green	0	0	10.4	4	I-125 Plaque Radiation Therapy	Biopsy	0	2	0.611	0	1	missense	80412493 C>T	R183Q	43.7938	0					0					0					1			nonsense	52438566 G>A	R385Ter	93.2966	0							0
027-049	30	Female	Right	Unknown	0	0	15	6.7	I-125 Plaque Radiation Therapy	Biopsy	0	1	0.864	0	0					1	missense	3118942 A>T	Q209L	45.2034	0					0					0						0	0							1
027-050	63	Male	Left	Blue/Green	0	1	23	11.8	Enucleation	Enucleation	0	2	0.56	1	0					1	missense	3118942 A>T	Q209L	44.7342	0					0					1			frameshiftDeletion	52442004 CATGCGACTCAGGG>C	T111fs	15.8031	0							0
027-051	52	Male	Left	Unknown	0	0	10	2.7	I-125 Plaque Radiation Therapy	Biopsy	0	1	0.68	1	1	missense, synonymous	80409484 CCTTTGGC>TCTTGGGC	Q209P	39.949	0					0					0					0						0	1	missense	198267483 C>A	R625L	0	1	34.2342	0
027-053	89	Female	Right	Unknown	0	1	18	14.9	Enucleation	Enucleation	0	2	0.59	0	1	missense	80409485 CTTTGGC>CTTGGGC	Q209P	42.9798	0					0					0					1			frameshiftInsertion	52442578 C>CT	R56fs	69.0969	0							0
027-054	55	Male	Right	Unknown	0	0	7.2	2.9	I-125 Plaque Radiation Therapy	Biopsy	0	1	0.49	0	1	missense	80412479 C>T	G188R	3.0015	0					0					0					1			frameshiftDeletion	52437287 AT>A	I586fs	8.57511	0							0
027-055	55	Male	Right	Unknown	0	0	7.2	2.9	I-125 Plaque Radiation Therapy	Biopsy	0	1	0.96	0	1	missense	80409488 TGGC>AGGC	Q209L	47.2801	0					0					0					0						0	0							1
027-056	43	Male	Right	Unknown	0	0	7.9	7.2	I-125 Plaque Radiation Therapy	Biopsy	0	1	0.96	0	1	missense	80409485 CTTTGG>CTTAGG	Q209L	49.42	0					0					0					0						0	0							0
027-057	42	Female	Left	Unknown	0	0	10.3	7.3	I-125 Plaque Radiation Therapy	Biopsy	0	1	1.06	0	1	missense	80409488 TGGC>AGGC	Q209L	48.4002	0					0					0					0						0	0							0
027-059	54	Female	Right	Unknown	0	0	8.4	1.5	I-125 Plaque Radiation Therapy	Biopsy	0	1	0.96	0	0					1	missense	3118942 A>T	Q209L	12.1743	0					0					0						0	0							0
027-061	60	Female	Right	Unknown	0	0	16.7	11	Enucleation	Enucleation	0	2	0.13	1	0					1	missense	3118942 A>T	Q209L	63.0391	0					0					1			nonsense	52436390 G>A	Q702Ter	91.042	0							0
027-064	70	Female	Right	Unknown	0	0	6.9	4.9	I-125 Plaque Radiation Therapy	Biopsy	0	1	0.631	0	1	missense	80409485 CTTTGGC>CTTGGGC	Q209P	42.2843	0					0					0					0						0	0							1
027-066	69	Female	Left	Unknown	0	0	9.2	2	I-125 Plaque Radiation Therapy	Biopsy	0	2	0.32	0	1	missense	80409485 CTTTGGC>CTTGGGC	Q209P	48.0467	0					0					0					1	0	0.999	missense	52442068 T>C	H94R	80	0							0
027-067	43	Male	Right	Unknown	0	0	9.6	2.8	I-125 Plaque Radiation Therapy	Biopsy	0	2	0.23	0	1	missense	80412493 C>T	R183Q	44.022	0					0					0					0						0	0							0
027-068	67	Female	Right	Unknown	0	0	12	4.8	I-125 Plaque Radiation Therapy	Biopsy	0	1	0.82	1	1	missense	80409485 CTTTGGC>CTTGGGC	Q209P	50.7147	0					0					0					0						0	1	missense	198267484 G >A	R625C	0	0.993	46.7234	0
027-069	67	Female	Right	Unknown	0	0	9.8	2	I-125 Plaque Radiation Therapy	Biopsy	0	1	1.04	0	1	missense	80409485 CTTTGGC>CTTGGGC	Q209P	51.391	0					0					0					0						0	0							1
027-070	70	Male	Right	Blue/Green	0	0	8.5	2.2	I-125 Plaque Radiation Therapy	Biopsy	0	2	1.02	1	0					1	missense	3118942 A>T	Q209L	49.8747	0					0					1			frameshiftDeletion	52442599 AG>A	L49fs	89.0404	0							0
027-071	78	Male	Left	Unknown	0	1	20	8.7		Enucleation	0	1	0.67	1	0					1	missense	3118942 A>T	Q209L	46.3353	0					0					0						0	0							0
027-072	78	Male	Left	Blue/Green	0	1	20	8.7	Enucleation	Enucleation	0	1	0.19	1	1	missense	80409485 CTTTGGC>CTTGGGC	Q209P	56.0814	0					0					0					0						0	0							0
027-073	81	Male	Right	Unknown	0	0	16.1	6.2	I-125 Plaque Radiation Therapy	Biopsy	0	2	0.61	0	0					1	missense	3118942 A>T	Q209L	39.0476	0					0					1	0	1	missense	52440922 CC>AA	G194V	63.6549	0							0
027-074	42	Male	Right	Unknown	0	1	17.3	9	Enucleation	Enucleation	0	2	1.1	1	1	missense	80409488 TGGC>AGGC	Q209L	46.9243	0					0					0					1	0	0.998	missense	52441246 G>C	P175R	83.5052	0							0
027-075	59	Male	Right	Intermediate	0	1	18	10.2	Enucleation	Enucleation	0	2	1.15	1	0					1	missense	3118942 A>T	Q209L	43.0075	0					0					1			SpliceSite	52442485 CAGACCTGGTGGGCAAAGAACATGTTATTCACAATATCATCATCAATCACGGA>C	splice donor variant	39.4345	0							0
027-078	60	Male	Right	Blue/Green	0	0	6.5	1.7	I-125 Plaque Radiation Therapy	Biopsy	0	1	1.04	0	0					1	missense	3118942 A>T	Q209L	47.7956	0					0					0						0	0							1
027-079	60	Male	Left	Unknown	0	0	13.2	5.2	I-125 Plaque Radiation Therapy	Biopsy	0	1	0.8	0	1	missense	80409488 TGGC>AGGC	Q209L	48.5003	0					0					0					0						0	0							1
027-080	67	Female	Left	Unknown	0	0	13.7	3.6	I-125 Plaque Radiation Therapy	Biopsy	0	2	0.91	0	1	missense	80409485 CTTTGGC>CTTGGGC	Q209P	47.7181	0					0					0					1			frameshiftDeletion	52439225 TGGAGGCTTCACCACTAGCTTGGGTTTGTTGGGAGGGCTGTG>T	H326fs	46.5013	0							0
027-081	63	Female	Left	Unknown	0	0	10.6	1.4	I-125 Plaque Radiation Therapy	Biopsy	0	1	0.79	0	0					1	missense	3118942 A>T	Q209L	3.90782	0					0					0						0	0							0
027-082	65	Female	Left	Unknown	0	0	16.3	10.5	Enucleation	Enucleation	0	2	0.95	0	0					1	missense	3118942 A>T	Q209L	46.1384	0					0					1			frameshiftDeletion	52440854 GCGAGGCCGATACGCTC>G	E212fs	87.875	0							0
027-084	67	Male	Right	Blue/Green	0	1	17.2	9.6	Enucleation	Enucleation	0	2	1.24	1	0					1	missense	3118942 A>T	Q209L	52.1106	0					0					1			frameshiftDeletion	52440861 CGATACGCTCCATGATGACCCGCCGG>C	R207fs	94.0206	0							0
027-085	58	Male	Right	Unknown	0	0	12.2	3.8	Enucleation	Enucleation	0	1	0.56	1	0					1	missense	3118942 A>T	Q209L	51.1535	0					0					0						0	1	missense	198267483 C>A	R625L	0	1	50.1002	0
027-086	57	Male	Left	Unknown	0	1	14.8	14.4	Enucleation	Enucleation	0	2	0.979	1	0					1	missense	3118942 A>T	Q209L	51.4056	0					0					1			frameshiftDeletion	52437894 TTCCCTTCCCCTTATAC>T	Y418fs	96.6042	0							0
027-087	83	Male	Right	Blue/Green	0	0	11.8	8.2	I-125 Plaque Radiation Therapy	Biopsy	0	2	0.8	0	0					1	missense	3118942 A>C	Q209P	45.0627	0					0					1			SpliceSite	52440841 TTACCCTGCAGTGGC>T	splice donor variant	79.8246	0							0
027-089	82	Male	Right	Brown	0	0	11.8	8.2	I-125 Plaque Radiation Therapy	Biopsy	0	1	0.71	0	0					1	missense	3118942 A>T	Q209L	49.6997	0					0					0						0	0							1
027-090	53	Female	Left	Unknown	0	0	9.2	1.8	I-125 Plaque Radiation Therapy	Biopsy	0	1	1	0	1	missense	80409488 TGGC>GGGC	Q209P	5.15152	0					0					0					0						0	0							0
027-091	69	Female	Right	Blue/Green	0	0	10.2	4.1	I-125 Plaque Radiation Therapy	Biopsy	0	1	1.04	0	1	missense	80409485 CTTTGGC>CTTGGGC	Q209P	49.2555	0					0					0					0						0	1	missense	198267484 G >A	R625C	0	0.993	51	0
027-095	72	Male	Left	Unknown	0	0	8.4	1.6	Proton Beam Therapy	Biopsy	0	2	0.08	1	1	missense	80409485 CTTTGGC>CTTGGGC	Q209P	44.2406	0					0					0					1	0	0.994	missense	52440367 T>G	N229H	85.8746	0							0
027-096	29	Female	Left	Blue/Green	0	0	10	4.5	I-125 Plaque Radiation Therapy	Biopsy	0	1	1.05	0	1	missense	80409485 CTTTGGC>CTTGGGC	Q209P	53.6933	0					0					0					0						0	1	missense	198267483 C >T	R625H	0	0.999	48.8744	0
027-097	69	Female	Right	Blue/Green	0	1	10.9	4	I-125 Plaque Radiation Therapy	Biopsy	0	1	1.32	0	0					1	missense	3118933 TGGGGGGCCAG>TGGGGGGCTAT	Q209Y	32.0526	0					0					0						0	0							0
027-098	65	Female	Right	Blue/Green	0	0	11.9	4	I-125 Plaque Radiation Therapy	Biopsy	0	2	1.22	0	0					1	missense	3118942 A>T	Q209L	41.2913	0					0					1			SpliceSite	52443549 CCCTGGTGTACAGCCACTCACCCCTGACA>CCA	splice donor variant	45.3372	0							0
027-099	43	Female	Left	Unknown	0	0	14.3	2.6	I-125 Plaque Radiation Therapy	Biopsy	0	1	1.1	0	0					1	missense	3118933 TGGGGGGCCAG>TGGGGGGCTAC	Q209Y	49.244	0					0					0						0	0							0
027-102	84	Male	Right	Blue/Green	0	0	15.1	4.6	I-125 Plaque Radiation Therapy	Biopsy	0	1	1.07	0	1	missense	80409485 CTTTGGC>CTTGGGC	Q209P	46.801	0					0					0					0						0	0							1
027-106	50	Male	Right	Blue/Green	0	0	12	9.8	Enucleation	Enucleation	0	1	0.87	0	1	missense	80409485 CTTTGGC>CTTGGGC	Q209P	48.801	0					0					0					1	0.08	0.794	missense	52442606 T>C	I47V	24.5043	0							1
028-001	54	Male	Left	Blue/Green	0	1	18	9	I-125 Plaque Radiation Therapy	Biopsy	0	2	1.03	0	0					1	missense	3118942 A>T	Q209L	48.9234	0					0					1			nonsense, unknown	52443586 G>A	Q36Ter	90.1352	0							0
028-002	65	Male	Right	Blue/Green	0	0	12	5.4	I-125 Plaque Radiation Therapy	Biopsy	0	1	1.08	0	0					1	missense	3118942 A>T	Q209L	48.6518	0					0					0						0	0							1
028-003	66	Male	Right	Blue/Green	0	0	14.6	4.4	I-125 Plaque Radiation Therapy	Biopsy	0	2	0.24	1	0					1	missense	3118942 A>T	Q209L	39.0085	0					0					1			SpliceSite	52436611 CCCTCA>C	splice donor variant	63.1854	0							0
028-004	47	Female	Left	Unknown	0	0	9	1.3	I-125 Plaque Radiation Therapy	Biopsy	0	1	0.47	0	1	missense	80409488 T >G	Q209P	35.0175	0					0					0					0						0	0							0
028-005	70	Female	Right	Blue/Green	0	0	9	6	I-125 Plaque Radiation Therapy	Biopsy	0	1	0.97	0	0					1	missense	3118942 A>T	Q209L	49.1738	0					0					0						0	0							1
028-006	67	Male	Left	Blue/Green	0	0	15	3.9	I-125 Plaque Radiation Therapy	Biopsy	0	2	1.26	0	0					1	missense	3118942 A>T	Q209L	50.3258	0					0					1			frameshiftDeletion	52440322 TG>T	R244fs	95.7497	0							0
028-007	64	Male	Left	Unknown	0	0	13	4.5	I-125 Plaque Radiation Therapy	Biopsy	0	1	0.98	0	1	missense	80409485 CTTTGGC>CTTGGGC	Q209P	53.2587	0					0					0					0						0	0							1
028-009	59	Female	Left	Brown	0	0	12.5	4.5	Other	Biopsy	0	2	0.46	0	0					1	missense	3118942 A>T	Q209L	46.1423	0					0					1	0	1	missense, unknown	52443600 TC>AA	E31L	89.9733	0							0
028-010	42	Female	Left	Blue/Green	0	0	16.5	8.1	I-125 Plaque Radiation Therapy	Biopsy	0	1	0.97	1	1	missense	80409488 TGGC>AGGC	Q209L	49.1889	0					0					0					0						0	1	missense	198267483 C >T	R625H	0	0.999	50.1001	0
028-101	73	Male	Left	Blue/Green	0	1	20	7.8	Enucleation	Enucleation	0	2	1.08	1	1	missense	80409485 CTTTGGC>CTTGGGC	Q209P	48.5294	0					0					0					1	0	0.998	missense	52441246 G>C	P175R	93.381	0							0
028-102	59	Female	Left	Blue/Green	0	0	12.6	3.8	I-125 Plaque Radiation Therapy	Biopsy	0	2	0.7	0	0					0					0					0					1			frameshiftBlockSubstitution	52441291 CTAAG>CAA	S160fs	92.1663	0							0
028-103	65	Female	Right	Unknown	0	0	13	2.5	I-125 Plaque Radiation Therapy	Biopsy	0	1	0.64	0	0					1	missense	3118942 A>T	Q209L	42.2691	0					0					0						0	0							1
028-104	74	Male	Right	Blue/Green	0	0	18	2.7	I-125 Plaque Radiation Therapy	Biopsy	0	1	0.37	1	1	missense	80409487 T>A	Q209H	12.2505	0					0					0					0						0	1	missense	198267483 C >T	R625H	0	0.999	12.6469	0
028-105	89	Male	Right	Blue/Green	0	1	16.5	6.4	I-125 Plaque Radiation Therapy	Biopsy	0	2	1.06	1	1	missense	80409485 CTTTGGC>CTTGGGC	Q209P	50.5097	0					0					0					1			frameshiftBlockSubstitution	52442576 GGCGCTCTTCGATCCATTTGAA>GC	F50fs	97.4497	0							0
028-106	78	Male	Left	Brown	0	0	18	3.63	Enucleation	Enucleation	0	1	0.47	1	0					1	missense	3118942 AG>TG	Q209L	35.4564	0					0					0						0	1	missense	198267484 G >A	R625C	0	0.993	36.9185	0
028-107	62	Female	Left	Brown	0	0	11	1.6	I-125 Plaque Radiation Therapy	Biopsy	0	1	0.85	0	0					1	missense	3118942 A>T	Q209L	6.95348	0					0					0						0	0							0
028-108	69	Female	Right	Blue/Green	0	0	14	3.6	I-125 Plaque Radiation Therapy	Biopsy	0	1	0.72	1	0					1	missense	3118942 A>T	Q209L	47.5928	0					0					0						0	1	missense	198267483 C >T	R625H	0	0.999	48	0
028-109	66	Male	Left	Intermediate	0	0	10	4.3	I-125 Plaque Radiation Therapy	Biopsy	0	1	0.71	0	0					1	missense	3118942 A>T	Q209L	53.2338	0					0					0						0	0							0
028-110	45	Female	Right	Blue/Green	0	0	18	10.3	I-125 Plaque Radiation Therapy	Biopsy	0	2	0.8	0	0					1	missense	3118942 A>T	Q209L	46.67	0					0					1			frameshiftBlockSubstitution	52437156 TGGGT>TGGA	S628fs	87.8322	0							0
028-111	83	Female	Right	Unknown	0	0	15.5	5	I-125 Plaque Radiation Therapy	Biopsy	0	1	1.13	0	0					1	missense	3118942 A>T	Q209L	46.2889	0					0					0						0	0							1
028-112	62	Female	Left	Brown	0	1	13	3	I-125 Plaque Radiation Therapy	Biopsy	0	1	0.78	0	1	missense	80409488 TGGC>AGGC	Q209L	45.256	0					0					0					0						0	0							1
028-113	75	Female	Right	Blue/Green	0	1	16	10.86	Enucleation	Enucleation	0	2	1.25	1	0					1	missense	3118942 A>T	Q209L	44.2047	0					0					1			frameshiftDeletion	52436364 GTGGAGCCGGCCGATGCTGACCCCT>GT	G703fs	83.8275	0							0
028-115	73	Male	Left	Intermediate	0	0	12	4.62	I-125 Plaque Radiation Therapy	Biopsy	0	1	0.97	0	0					1	missense	3118942 A>T	Q209L	50.2258	0					0					0						0	1	missense	198267483 C >T	R625H	0	0.999	43.2866	0
028-116	73	Female	Right	Blue/Green	0	0	11	3.6	I-125 Plaque Radiation Therapy	Biopsy	0	2	0.79	0	1	missense	80409488 TGGC>AGGC	Q209L	45.7114	0					0					0					1			SpliceSite	52440394 T>C	splice acceptor variant	91.0598	0							0
028-118	75	Male	Right	Unknown	0	1	15	4.5	I-125 Plaque Radiation Therapy	Biopsy	0	1	1.09	0	1	missense	80409488 TGGC>AGGC	Q209L	44.8887	0					0					0					0						0	0							1
028-119	88	Female	Left	Blue/Green	0	0	15	5.5	Enucleation	Enucleation	0	2	1.35	1	0					1	missense	3118942 A>T	Q209L	44.3	0					0					1			frameshiftBlockSubstitution	52437196 CACCAT>CGCAT	V616fs	66.9087	0							0
028-121	65	Male	Right	Blue/Green	0	0	9.92	3.2	I-125 Plaque Radiation Therapy	Biopsy	0	1	0.53	0	0					1	missense	3118942 A>T	Q209L	39.0476	0					0					0						0	0							1
028-122	77	Female	Left	Blue/Green	0	0	16	2.4	I-125 Plaque Radiation Therapy	Biopsy	0	2	0.7	1	1	missense	80409485 CTTTGGC>CTTGGGC	Q209P	30.893	0					0					0					1			frameshiftDeletion	52437557 TCCTCTCCAAAAAGCACCTTGGAGATGTGGGAGGTGACAGGGCTGGAGGGCCG>T	R518fs	55.5079	0							0
028-123	69	Male	Right	Unknown	0	0	8.5	3	Other	Biopsy	0	1	0.9	0	0					1	missense	3118942 A>T	Q209L	50.3001	0					0					0						0	0							1
028-124	80	Female	Left	Blue/Green	0	0	11	3.5	I-125 Plaque Radiation Therapy	Biopsy	0	1	0.88	0	1	missense	80409485 CTTTGGC>CTTGGGC	Q209P	45.4499	0					0					0					0						0	0							1
028-125	53	Female	Right	Blue/Green	0	0	10	2.8	I-125 Plaque Radiation Therapy	Biopsy	0	1	0.63	0	0					1	missense	3118942 A>T	Q209L	34.4534	0					0					0						0	0							1
028-128	75	Female	Left	Intermediate	0	0	8	2	I-125 Plaque Radiation Therapy	Biopsy	0	1	0.92	1	0					1	missense	3118942 AG>TT	Q209L	6.31579	0					0					1			frameshiftInsertion	52438591 G>GA	L377fs	6.53495	0							0
028-129	71	Female	Left	Brown	0	1	19	9.3	Enucleation	Enucleation	0	2	1.1	1	0					1	missense	3118942 A>T	Q209L	49.3064	0					0					1			frameshiftInsertion	52441983 G>GA	S123fs	94.6565	0							0
028-131	63	Male	Right	Brown	0	0	18.4	8.7	I-125 Plaque Radiation Therapy	Biopsy	0	2	0.79	0	1	missense	80409485 CTTTGGC>CTTGGGC	Q209P	44.0665	0					0					0					1			SpliceSite	52441478 T>C	splice acceptor variant	94.4444	0							0
028-132	73	Female	Left	Intermediate	0	0	16	4.4	I-125 Plaque Radiation Therapy	Biopsy	0	2	0.96	0	1	missense	80409488 TGGC>AGGC	Q209L	42.1613	0					0					0					1	0.02	0.725	missense	52441235 G>A	R179W	88.3058	0							0
028-133	34	Female	Right	Blue/Green	0	0	12	4.1	I-125 Plaque Radiation Therapy	Biopsy	0	1	0.92	0	1	missense	80409488 TGGC>AGGC	Q209L	44.9923	0					0					0					0						0	1	missense	198267360 T >G	K666T	0	0.992	49.9499	0
028-134	52	Male	Right	Brown	0	0	7.5	2.5	I-125 Plaque Radiation Therapy	Biopsy	0	2	0.09	0	1	missense	80409488 TGGC>AGGC	Q209L	13.1139	0					0					0					1			frameshiftDeletion	52437443 AGGGGACTCAGCACCCCATCCTCA>AGGGG	E566fs	12.5257	0							0
028-135	63	Male	Left	Intermediate	0	0	11	5.6	I-125 Plaque Radiation Therapy	Biopsy	0	1	1.31	1	1	missense	80409488 TGGC>AGGC	Q209L	50.8346	0					0					0					0						0	0							1
028-136	82	Female	Right	Brown	0	0	12.2	6.9	I-125 Plaque Radiation Therapy	Biopsy	0	1	0.88	0	0					1	missense	3118942 A>T	Q209L	47.1178	0					0					0						0	0							1
028-137	74	Female	Left	Blue/Green	0	1	10.6	2.9	I-125 Plaque Radiation Therapy	Biopsy	0	2	1.06	0	0					1	missense	3118942 A>T	Q209L	47.5213	0					0					0						0	0							0
028-138	66	Male	Right	Brown	0	1	20	11.5	Enucleation	Enucleation	0	2	1.4	0	1	missense	80409488 TGGC>AGGC	Q209L	43.403	0					0					0					0						0	0							0
028-139	73	Female	Right	Brown	0	0	12	4	I-125 Plaque Radiation Therapy	Biopsy	0	1	0.91	1	1	missense	80409488 TGGC>AGGC	Q209L	47.9545	0					0					0					0						0	1	missense	198267483 C >T	R625H	0	0.999	47.8038	0
028-140	44	Female	Right	Blue/Green	0	0	10	10.1	Enucleation	Enucleation	0	1	0.75	0	0					1	missense	3118942 A>T	Q209L	51.8778	0					0					0						0	0							1
028-141	36	Female	Right	Blue/Green	0	0	12	1.72	I-125 Plaque Radiation Therapy	Biopsy	0	1	1.12	1	1	missense	80409488 TGGC>GGGC	Q209P	6.47773	0					0					0					0						0	1	missense	198267483 C>A	R625L	0	1	6.45646	0
028-142	77	Male	Right	Unknown	0	1	22	18	Enucleation	Enucleation	0	2	1.34	1	1	missense	80409485 CTTTGGC>CTTGGGC	Q209P	47.5576	0					0					0					1			frameshiftDeletion	52437871 GC>G	S430fs	88.3008	0							0
028-143	53	Male	Left	Brown	0	1	18.4	14.4	Enucleation	Enucleation	0	2	1.17	1	1	missense	80409485 CTTTGGC>CTTGGGC	Q209P	46.4214	0					0					0					1			SpliceSite	52441972 A>C	splice donor variant	74.5763	0							0
028-144	68	Male	Left	Blue/Green	0	1	15	10	I-125 Plaque Radiation Therapy	Biopsy	0	1	0.79	0	0					1	missense	3118942 A>T	Q209L	38.4461	0					0					0						0	1	missense	198267483 C >T	R625H	0	0.999	45.7729	0
028-146	51	Male	Right	Brown	0	0	10.5	3.8	I-125 Plaque Radiation Therapy	Biopsy	0	1	0.03	1	1	missense	80412493 C>T	R183Q	48.2741	0					0					0					1			frameshiftDeletion	52436404 GA>G	S697fs	92.3077	0							0
028-147	55	Male	Left	Blue/Green	0	0	13	2.1	I-125 Plaque Radiation Therapy	Biopsy	0	1	1	0	1	missense	80409485 CTTTGGC>CTTGGGC	Q209P	46.3923	0					0					0					0						0	0							0
028-148	61	Male	Left	Blue/Green	0	1	16.5	2.9	I-125 Plaque Radiation Therapy	Biopsy	0	1	0.83	1	1	missense	80409485 CTTTGGC>CTTGGGC	Q209P	46.9036	0					0					0					0						0	0							0
028-149	38	Male	Left	Brown	0	1	17.8	10.5	I-125 Plaque Radiation Therapy	Biopsy	0	1	0.63	1	1	missense	80409485 CTTTGGC>CTTGGGC	Q209P	47.7366	0					0					0					0						0	1	missense	198267484 G >A	R625C	0	0.993	51.4743	0
028-150	80	Female	Right	Brown	0	0	19.8	9.45	Enucleation	Enucleation	0	2	1.3	1	1	missense	80409488 TGGC>AGGC	Q209L	48.8855	0					0					0					1			SpliceSite	52441414 C>T	splice donor variant	95.8127	0							0
028-154	71	Male	Left	Brown	0	0	14.1	4.4	I-125 Plaque Radiation Therapy	Biopsy	0	1	0.78	1	0					1	missense	3118942 A>T	Q209L	49.4265	0					0					0						0	1	missense	198267484 G >A	R625C	0	0.993	46.6	0
028-155	79	Female	Left	Blue/Green	0	0	15.5	4.6	I-125 Plaque Radiation Therapy	Biopsy	0	2	1.15	1	0					1	missense	3118942 A>T	Q209L	44.6734	0					0					1			nonsense	52441196 CAATGGGGTAGACCTTCAGCCCATCCAGCTCAAAGAGCCGGCCTGTGATAGGCACAT>C	Y173Ter	62.1533	0							0
028-156	79	Male	Left	Blue/Green	0	0	14.7	5.8	I-125 Plaque Radiation Therapy	Biopsy	0	2	0.65	0	0					1	missense	3118942 A>T	Q209L	51.1298	0					0					1			frameshiftDeletion	52441212 CA>C	L186fs	95.2486	0							0
028-157	77	Female	Left	Blue/Green	0	0	10	2.8	I-125 Plaque Radiation Therapy	Biopsy	0	2	0.82	0	1	missense	80409485 CTTTGGC>CTTGGGC	Q209P	50.6338	0					0					0					1			SpliceSite	52443625 C>G	splice acceptor variant	85.2459	0							0
028-158	71	Male	Left	Intermediate	0	0	14	3.1	I-125 Plaque Radiation Therapy	Biopsy	0	1	0.54	1	1	missense	80409488 TGGC>AGGC	Q209L	43.0526	0					0					0					0						0	0							0
028-159	57	Female	Right	Blue/Green	0	1	16.2	5.5	I-125 Plaque Radiation Therapy	Biopsy	0	2	0.93	1	0					1	missense	3118942 A>T	Q209L	45.5606	0					0					1			nonsense	52442492 G>A	Q85Ter	80.1147	0							0
028-160	89	Female	Left	Blue/Green	0	0	11	3.4	I-125 Plaque Radiation Therapy	Biopsy	0	2	0.66	1	0					1	missense	3118942 A>T	Q209L	45.1856	0					0					0						0	0							0
028-161	41	Male	Right	Blue/Green	0	0	14.5	6.1	I-125 Plaque Radiation Therapy	Biopsy	0	1	1	0	0					1	missense	3118942 A>T	Q209L	46.7822	0					0					0						0	0							1
028-162	71	Female	Left	Brown	0	1	12	2.5	I-125 Plaque Radiation Therapy	Biopsy	0	1	0.97	0	1	missense	80409488 TGGC>CGGC	Q209R	29.1919	0					0					0					0						0	1	missense	198267484 G >A	R625C	0	0.993	28.45	0
028-163	74	Female	Left	Blue/Green	0	0	10	10	I-125 Plaque Radiation Therapy	Biopsy	0	1	0.94	0	1	missense	80409485 CTTTGGC>CTTGGGC	Q209P	50.4797	0					0					0					0						0	0							1
028-164	63	Female	Right	Blue/Green	0	0	13.5	6.7	I-125 Plaque Radiation Therapy	Biopsy	0	2	0.97	1	1	missense	80409488 TGGC>AGGC	Q209L	48.9583	0					0					0					1			frameshiftInsertion	52442558 A>AC	S63fs	91.7795	0							0
028-165	34	Male	Left	Brown	0	1	17	15.3	Enucleation	Enucleation	0	2	0.68	0	0					1	missense	3115012 C>T	R183C	41.1683	0					0					1			SpliceSite	52441972 A>G	splice donor variant	82.9622	0							0
028-166	54	Male	Right	Intermediate	0	0	16.7	7.9	I-125 Plaque Radiation Therapy	Biopsy	0	1	0.8	0	1	missense	80409485 CTTTGGC>CTTGGGC	Q209P	47.8919	0					0					0					0						0	0							1
028-167	71	Male	Left	Intermediate	0	0	10.2	3	I-125 Plaque Radiation Therapy	Biopsy	0	1	0.77	0	0					1	missense	3118942 A>T	Q209L	50.2004	0					0					0						0	0							1
028-168	75	Female	Right	Blue/Green	0	0	12	2.5	I-125 Plaque Radiation Therapy	Biopsy	0	1	0.83	0	1	missense	80409488 TGGC>AGGC	Q209L	28.499	0					0					0					0						0	0							0
028-169	58	Female	Right	Brown	0	0	12.8	3.6	I-125 Plaque Radiation Therapy	Biopsy	0	2	1.26	1	1	missense	80409485 CTTTGGC>CTTGGGC	Q209P	45.104	0					0					0					1	0	0.993	missense	52436659 T>C	D672G	86.6299	0							0
028-170	74	Male	Right	Blue/Green	0	0	14	4.1	I-125 Plaque Radiation Therapy	Biopsy	0	1	0.94	0	0					1	missense	3118942 A>T	Q209L	49.8244	0					0					0						0	0							1
028-171	74	Male	Right	Blue/Green	0	0	13.6	5.5	I-125 Plaque Radiation Therapy	Biopsy	0	2	0.83	0	0					1	missense	3118942 A>T	Q209L	28.1281	0					0					1			nonsense	52439286 G>T	S319Ter	36.4411	0							0
028-172	93	Female	Right	Blue/Green	0	0	15.5	5.67	I-125 Plaque Radiation Therapy	Biopsy	0	2	1.14	1	0					1	missense	3118942 A>T	Q209L	40.5528	0					0					1			nonsense	52439286 G>C	S319Ter	74.3417	0							0
028-173	46	Male	Left	Brown	0	0	13.5	10.7	I-125 Plaque Radiation Therapy	Biopsy	0	2	0.85	0	0					1	missense	3118942 A>T	Q209L	34.1012	0					0					1			frameshiftDeletion	52439198 GGGGTGAACCCCATTGA>G	L343fs	50.5542	0							0
028-174	68	Male	Right	Blue/Green	0	0	11.9	3.1	I-125 Plaque Radiation Therapy	Biopsy	0	1	0.86	0	1	missense	80409485 CTTTGGC>CTTGGGC	Q209P	23.9064	0					0					0					0						0	1	missense	198267361 T>C	K666E	0	0.983	11.05	1
028-177	74	Female	Left	Brown	0	1	18.5	15.2	Enucleation	Enucleation	0	2	1.05	0	1	missense	80409485 CTTTGGC>CTTGGCC	Q209P	29.277	0					0					0					1			frameshiftDeletion	52440846 CTGCAGTGGCGAGGCCGATACGCTCCATGATG>C	V209fs	86.9213	0							0
028-178	33	Male	Left	Brown	0	0	14.4	11.1	Enucleation	Enucleation	0	1	0.52	1	1	missense	80409488 TGGC>AGGC	Q209L	3.83645	0					0					0					0						0	1	missense	198267483 C >T	R625H	0	0.999	3.15	0
028-179	62	Female	Right	Brown	0	0	9.7	2.2	Other	Biopsy	0	1	0.97	0	1	missense	80409485 CTTTGGC>CTTGGGC	Q209P	48.5787	0					0					0					0						0	0							1
028-180	74	Male	Left	Blue/Green	0	0	12	2.75	I-125 Plaque Radiation Therapy	Biopsy	0	2	1.24	1	0					1	missense	3118942 A>T	Q209L	48.6419	0					0					1			frameshiftDeletion	52440878 AC>A	V209fs	92.8607	0							0
028-181	81	Male	Right	Brown	0	1	12	2.7	Other	Biopsy	0	1	0.78	0	1	missense	80409485 CTTTGGC>CTTGGGC	Q209P	50.0508	0					0					0					0						0	0							1
028-182	69	Male	Left	Brown	0	0	9.7	4.4	I-125 Plaque Radiation Therapy	Biopsy	0	1	1.05	0	1	missense	80409485 CTTTGGC>CTTGGGC	Q209P	53.8228	0					0					0					0						0	0							1
028-183	59	Female	Right	Blue/Green	0	0	10	2.6	I-125 Plaque Radiation Therapy	Biopsy	0	1	0.02	0	0					1	missense	3118942 A>T	Q209L	48.022	0					0					1			SpliceSite	52441971 TACCTCAGG>T	splice donor variant	94.6137	0							0
028-184	67	Female	Right	Brown	0	0	14.4	3.1	Other	Biopsy	0	1	0.93	1	0					1	missense	3118942 A>T	Q209L	38.7048	0					0					0						0	1	missense	198267483 C >T	R625H	0	0.999	37.85	0
028-185	77	Female	Left	Blue/Green	0	0	15	3.1	I-125 Plaque Radiation Therapy	Biopsy	0	2	1.3	0	0					1	missense	3118942 A>T	Q209L	44.6509	0					0					1			frameshiftDeletion	52441436 TTGGCCAACTCCGGGGCATTGCCAATCGCATATCCTTTGCTCTACGGGGAAGAA>T		68.9394	0							0
028-186	52	Female	Left	Blue/Green	0	0	13	10.7	I-125 Plaque Radiation Therapy	Biopsy	0	1	0.83	0	1	missense	80409488 T >G	Q209P	47.0235	0					0					0					0						0	0							1
028-188	56	Male	Left	Blue/Green	0	0	13.3	4.6	I-125 Plaque Radiation Therapy	Biopsy	0	1	0.94	0	1	missense	80409488 T >G	Q209P	50.4484	0					0					0					0						0	0							1
028-189	48	Male	Left	Blue/Green	0	0	13.8	3	I-125 Plaque Radiation Therapy	Biopsy	0	1	0.84	0	1	missense	80409488 TGGC>AGGC	Q209L	22.2901	0					0					0					0						0	0							1
028-190	60	Female	Left	Intermediate	0	1	18	8.5	I-125 Plaque Radiation Therapy	Biopsy	0	2	0.81	1	0					1	missense	3118942 A>T	Q209L	33.1325	0					0					0						0	0							0
028-192	75	Male	Right	Blue/Green	0	0	15.4	6.5	I-125 Plaque Radiation Therapy	Biopsy	0	1	0.95	0	0					1	missense	3118942 A>C	Q209P	44.6563	0					0					0						0	0							1
028-193	71	Male	Right	Blue/Green	0	0	8.8	5.6	I-125 Plaque Radiation Therapy	Biopsy	0	1	0.89	0	0					1	missense	3118942 A>T	Q209L	50.276	0					0					0						0	0							1
028-194	45	Male	Right	Brown	0	1	15.8	6.9	I-125 Plaque Radiation Therapy	Biopsy	0	2	1.14	0	0					1	missense	3118942 A>T	Q209L	45.4728	0					0					1			frameshiftDeletion	52436848 CAA>CA	I643fs	85.4754	0							0
028-195	63	Female	Right	Brown	0	0	16.9	7.3	Enucleation	Enucleation	0	2	0.54	0	0					1	missense	3115012 C>T	R183C	49.0024	0					0					1	0.02	0.725	missense	52441235 G>A	R179W	89.4268	1	missense	198267483 C >T	R625H	0	0.999	45.6228	0
028-196	54	Male	Left	Brown	0	0	19.03	3.46	I-125 Plaque Radiation Therapy	Biopsy	0	1	0.36	1	0					1	missense	3118942 A>T	Q209L	25.0502	0					0					0						0	1	missense	198267484 G >A	R625C	0	0.993	32.3171	0
028-197	77	Female	Left	Blue/Green	0	0	16.7	8	I-125 Plaque Radiation Therapy	Biopsy	0	1	0.56	1	0					1	missense	3118942 A>T	Q209L	46.3158	0					0					0						0	1	missense	198267484 G>C	R625G	0	1	47.4045	0
028-198	44	Female	Right	Intermediate	0	1	13.6	8.5	I-125 Plaque Radiation Therapy	Biopsy	0	1	0.83	0	0					1	missense	3118942 A>T	Q209L	47.6692	0					0					0						0	0							1
028-199	52	Male	Left	Brown	0	0	15	1.7	Other	Biopsy	0	1	0.39	0	0					1	missense	3118942 A>T	Q209L	16.4665	0					0					0						0	1	missense	198267483 C >T	R625H	0	0.999	22.1951	0
028-200	59	Male	Left	Blue/Green	0	0	9.5	2.6	Other	Biopsy	0	1	1.05	0	1	missense	80409488 TGGC>AGGC	Q209L	45.1482	0					0					0					0						0	0							1
028-203	45	Female	Left	Brown	0	0	13	3.3	I-125 Plaque Radiation Therapy	Biopsy	0	1	1.08	0	0					1	missense	3118942 A>T	Q209L	48.9704	0					0					0						0	0							0
028-204	56	Male	Left	Blue/Green	0	0	12.5	5.5	I-125 Plaque Radiation Therapy	Biopsy	0	1	0.74	0	1	missense	80409488 TGGC>AGGC	Q209L	48.0577	0					0					0					0						0	0							1
028-205	74	Male	Right	Brown	0	0	11	5	I-125 Plaque Radiation Therapy	Biopsy	0	1	1.06	0	0					1	missense	3118942 A>T	Q209L	43.3517	0					0					0						0	0							0
028-206	57	Female	Right	Blue/Green	0	1	9.6	2.9	I-125 Plaque Radiation Therapy	Biopsy	0	1	0.9	0	1	missense	80409488 TGGC>AGGC	Q209L	48.8065	0					0					0					0						0	0							1
028-208	57	Male	Left	Brown	0	1	15	3	I-125 Plaque Radiation Therapy	Biopsy	0	1	0.43	0	0					0					1	missense	49281339 T>A	L129Q	4	0					1			nonsense	52438506 C>A	E405Ter	3.35335	0							0
028-209	66	Female	Right	Blue/Green	0	1	16.2	9.2	I-125 Plaque Radiation Therapy	Biopsy	0	2	0.89	1	1	missense	80409485 CTTTGGC>CTTGGGC	Q209P	47.6456	0					0					0					1			frameshiftDeletion	52436829 AG>A	L650fs	92.9844	0							0
028-210	74	Female	Right	Blue/Green	0	0	10.9	2.4	I-125 Plaque Radiation Therapy	Biopsy	0	2	1.24	0	0					1	missense	3118942 A>T	Q209L	44.3273	0					0					1			frameshiftDeletion	52440390 TC>T	E221fs	84.9343	0							0
028-211	65	Male	Left	Blue/Green	0	0	12.6	10.1	I-125 Plaque Radiation Therapy	Biopsy	0	1	1.03	1	0					1	missense	3118942 A>T	Q209L	49.0235	0					0					0						0	1	missense	198267483 C >T	R625H	0	0.999	47.5738	0
028-212	67	Female	Left	Blue/Green	0	0	15	4.1	I-125 Plaque Radiation Therapy	Biopsy	0	1	1.16	0	1	missense	80409488 TGGC>AGGC	Q209L	49.546	0					0					0					0						0	0							0
028-213	84	Male	Right	Brown	0	1	12	6	Other	Biopsy	0	1	0.51	0	1	missense	80409485 CTTTGGC>CTTGGGC	Q209P	47.7755	0					0					0					0						0	1	missense	198267483 C >T	R625H	0	0.999	46.9735	0
028-214	67	Male	Right	Brown	0	1	10	4.3	I-125 Plaque Radiation Therapy	Biopsy	0	1	0.76	0	0					1	missense	3118942 A>T	Q209L	39.1872	0					0					0						0	0							0
028-215	75	Male	Left	Blue/Green	0	0	9.3	2.6	Other	Biopsy	0	2	0.62	0	0					0					1	missense	49281339 T>A	L129Q	47.7108	0					1			SpliceSite	52443754 AGAGGCCTGGGT>AG	splice acceptor variant	88.8951	0							0
028-216	30	Female	Left	Brown	0	0	19.2	14.4	Enucleation	Enucleation	0	1	0.93	1	1	missense	80409485 CTTTGGC>CTTGGGC	Q209P	35.131	0					0					0					0						0	1	missense	198267483 C >T	R625H	0	0.999	37.8689	0
028-217	60	Female	Left	Blue/Green	0	0	7	2.3	Other	Biopsy	0	1	0.6	1	1	missense	80409488 TGGC>AGGC	Q209L	65.3073	0					0					0					0						0	0							0
028-218	64	Male	Left	Blue/Green	0	0	11.5	3.76	I-125 Plaque Radiation Therapy	Biopsy	0	2	1.11	1	0					1	missense	3118942 A>T	Q209L	48.5958	0					0					1			frameshiftDeletion	52437781 TGA>T	S460fs	98.5901	0							0
028-219	56	Male	Left	Brown	0	0	13	8.3	I-125 Plaque Radiation Therapy	Biopsy	0	1	0.92	0	1	missense	80409488 TGGC>AGGC	Q209L	48.5584	0					0					0					0						0	0							1
028-220	71	Male	Left	Blue/Green	0	0	12.2	2.7	I-125 Plaque Radiation Therapy	Biopsy	0	1	0.77	0	1	missense	80409488 T >A	Q209L	23.236	0					0					0					0						0	0							1
028-221	77	Male	Right	Blue/Green	0	0	12	2.75	Other	Biopsy	0	1	0.93	0	0					1	missense	3118942 A>T	Q209L	46.339	0					0					0						0	0							1
028-222	50	Female	Left	Blue/Green	0	0	11.9	3.6	I-125 Plaque Radiation Therapy	Biopsy	0	2	0.63	0	1	missense	80409488 TGGC>AGGC	Q209L	56.9254	0					0					0					0						0	0							0
028-223	61	Male	Right	Blue/Green	0	0	14.5	2.5	I-125 Plaque Radiation Therapy	Biopsy	0	2	0.12	0	0					1	missense	3118942 A>T	Q209L	9.16834	0					0					1			frameshiftDeletion	52439915 GT>G	T266fs	9.68389	0							0
028-224	69	Female	Left	Blue/Green	0	1	14	3.9	I-125 Plaque Radiation Therapy	Biopsy	0	2	0.68	0	0					1	missense	3118942 A>T	Q209L	48.3483	0					0					1			frameshiftDeletion	52440307 TCAGCACATGCAGCC>T	R244fs	99.3421	0							0
028-226	73	Male	Right	Blue/Green	0	0	10.2	2.7	I-125 Plaque Radiation Therapy	Biopsy	0	2	0.92	0	0					1	missense	3118942 A>T	Q209L	46.67	0					0					0						0	0							0
028-228	69	Male	Right	Intermediate	0	0	10	2.9	Other	Biopsy	0	2	0.66	0	0					1	missense	3118942 AG>TA	Q209L	39.7288	0					0					1			nonsense	52442567 G>A	R60Ter	55.799	0							0
028-229	61	Male	Right	Brown	0	0	11.4	4	I-125 Plaque Radiation Therapy	Biopsy	0	2	1.17	0	0					1	missense	3118942 A>T	Q209L	51.0766	0					0					1			frameshiftDeletion	52440896 GTCCACTCCTCGTCCT>GTC	E198fs	73.9462	0							0
028-230	64	Female	Right	Brown	0	0	12	4.55	I-125 Plaque Radiation Therapy	Biopsy	0	2	0.91	1	0					1	missense	3118942 A>T	Q209L	41.0025	0					0					1			frameshiftDeletion	52442606 TA>T	F46fs	70.9774	0							0
028-231	37	Female	Left	Blue/Green	0	1	20	12.2	Enucleation	Enucleation	0	1	0.64	1	1	missense	80409485 CTTTGGC>CTTGGGC	Q209P	53.1472	0					0					0					0						0	1	missense	198267484 G >A	R625C	0	0.993	45.9	0
028-232	54	Female	Left	Intermediate	0	0	13.1	9.4	I-125 Plaque Radiation Therapy	Enucleation	0	1	0.86	0	1	missense	80409485 CTTTGGC>CTTGGGC	Q209P	48.9282	0					0					0					0						0	0							1
[truncated: 25 more columns]

## Sheet: Supplementary Data 2
Variable	Mean ± Standard Error or Variable No. (%)	GNAQ Mutations			GNA11 Mutations			PLCB4 Mutations			CYSLTR2 Mutations			BAP1 Mutations			SF3B1 Mutations			EIF1AX Mutations
		Yes (N=558)	No (N=582)	P**	Yes (N=530)	No (N=610)	P	Yes (N=25)	No (N=1115)	P	Yes (N=14)	No (N=1126)	P	Yes (N=364)	No (N=776)	P	Yes (N=194)	No (N=946)	P	Yes (N=304)	No (N=836)	P
Age (years)	62.5±0.4	61.4±0.6	63.6±0.6	0.008	63.8±0.6	61.4±0.6	0.002	63.9±2.6	62.5±0.4	1.0	60.1±3.8	62.6±0.4	0.4	65.7±0.6	61.1±0.5	2.08703e-06	57.8±1.1	63.5±0.4	2.00339e-06	63.4±0.7	62.2±0.5	0.2
Tumor Thickness (mm)	5.5±0.1	5.2±0.1	5.8±0.1	0.0006	5.8±0.1	5.3±0.1	0.002	5.3±0.6	5.5±0.1	0.9	6.3±1.0	5.5±0.1	0.5	6.5±0.2	5.0±0.1	1.20161e-11	5.6±0.2	5.5±0.1	0.3	5.2±0.2	5.6±0.1	0.07
Tumor Diameter (mm)	12.6±0.1	12.3±0.2	12.9±0.2	0.003	12.9±0.2	12.3±0.2	0.004	11.6±0.8	12.6±0.1	0.3	13.6±1.1	12.6±0.1	0.3	14.2±0.2	11.9±0.1	1.67274e-20	13.2±0.3	12.5±0.1	0.02	11.4±0.2	13.0±0.1	2.62561e-10
15-GEP |Discriminant Score|	0.8±0.01	0.8±0.01	0.8±0.01	0.9	0.8±0.01	0.8±0.01	0.3	0.7±0.06	0.8±0.01	0.09	0.6±0.1	0.8±0.1	0.004	0.8±0.02	0.8±0.01	0.05	0.8±0.02	0.8±0.01	0.002	0.9±0.01	0.8±0.01	0.07
Gender	Female	263 (47.1)	287 (49.3)	0.5	256 (48.3)	294 (48.2)	1.0	15 (60.0)	535 (48.0)	0.3	7 (50.0)	543 (48.2)	1	191 (52.5)	359 (46.3)	0.06	102 (52.6)	448 (47.4)	0.2	105 (34.5)	445 (53.2)	3.43524e-08
	550 (48.2)
	Male	295 (52.9)	295 (50.7)		274 (51.7)	316 (51.8)		10 (40.0)	580 (52.0)		7 (50.0)	583 (51.8)		173 (47.5)	417 (53.7)		92 (47.4)	498 (52.6)		199 (65.5)	391 (46.8)
	590 (51.8)
Iris Color	Blue/Green	219 (39.2)	234 (40.2)	0.8	210 (39.6)	243 (39.8)	0.5	11 (44.0)	442 (39.6)	0.07	8 (57.1)	445 (39.5)	0.6	157 (43.1)	296 (38.1)	0.05	63 (32.5)	390 (41.2)	0.008	120 (39.5)	333 (39.8)	0.2
	453 (39.7)
	Brown	87 (15.6)	80 (13.8)		75 (14.2)	92 (15.1)		1 (4.0)	166 (14.9)		1 (7.1)	166 (14.7)		50 (13.7)	117 (15.1)		41 (21.1)	126 (13.3)		40 (13.2)	127 (15.2)
	167 (14.6)
	Intermediate	44 (7.9)	45 (7.7)		38 (7.2)	51 (8.4)		5 (20.0)	84 (7.5)		1 (7.1)	88 (7.8)		36 (9.9)	53 (6.8)		20 (10.3)	69 (7.3)		17 (5.6)	72 (8.6)
	89 (7.8)
	Unknown	208 (37.3)	223 (38.3)		207 (39.1)	224 (36.7)		8 (32.0)	423 (37.9)		4 (28.6)	427 (37.9)		121 (33.2)	310 (40.0)		70 (36.1)	361 (38.2)		127 (41.8)	304 (36.4)
	431 (37.8)
Ciliary Body Involvement	No	471 (84.4)	468 (80.4)	0.09	424 (80.0)	515 (84.4)	0.06	22 (88.0)	917 (82.2)	0.6	10 (71.4)	929 (82.5)	0.3 †	268 (73.6)	671 (86.5)	1.77641e-07	164 (84.5)	775 (81.9)	0.4	276 (90.8)	663 (79.3)	1.02782e-05
	939 (82.4)
	Yes	87 (15.6)	114 (19.6)		106 (20.0)	95 (15.6)		3 (12.0)	198 (17.8)		4 (28.6)	197 (17.5)		96 (26.4)	105 (13.5)		30 (15.5)	171 (18.1)		28 (9.2)	173 (20.7)
	201 (17.6)
15-GEP	Class 1	391 (70.1)	325 (55.8)	9.2e-07	304 (57.4)	412 (67.5)	0.0005	11 (44.0)	705 (63.2)	0.08	5 (35.7)	711 (63.1)	0.07	25 (6.9)	691 (89.1)	4.92475e-157	186 (95.9)	530 (56.0)	3.05593e-25	285 (93.8)	431 (51.6)	1.91244e-38
	716 (62.8)
	Class 2	167 (29.9)	257 (44.2)		226 (42.6)	198 (32.5)		14 (56.0)	410 (36.8)		9 (64.3)	415 (36.9)		339 (93.1)	85 (10.9)		8 (4.1)	416 (44.0)		19 (6.2)	405 (48.4)
	424 (37.2)
PRAME Status	Negative	383 (68.6)	374 (64.3)	0.1	336 (63.4)	421 (69.0)	0.05	16 (64.0)	741 (66.5)	1.0	9 (64.3)	748 (66.4)	1.0 †	198 (54.4)	559 (72.0)	6.18558e-09	68 (35.1)	689 (72.8)	7.83083e-24	282 (92.8)	475 (56.8)	1.43982e-29
	757 (66.4)
	Positive	175 (31.4)	208 (35.7)		194 (36.6)	189 (31.0)		9 (36.0)	374 (33.5)		5 (35.7)	378 (33.6)		166 (45.6)	217 (28.0)		126 (64.9)	257 (27.2)		22 (7.2)	361 (43.2)
	383 (33.6)
GNAQ Mutation	No	—	—	—	528 (99.6)	54 (8.9)	1.44231e-204	24 (96.0)	558 (50.0)	1.40179e-05	13 (92.9)	569 (50.5)	0.004	218 (59.9)	364 (46.9)	5.70704e-05	95 (49.0)	487 (51.5)	0.6	150 (49.3)	432 (51.7)	0.5
	582 (51.1)
	Yes	—	—		2 (0.4)	556 (91.1)		1 (4.0)	557 (50.0)		1 (7.1)	557 (49.5)		146 (40.1)	412 (53.1)		99 (51.0)	459 (48.5)		154 (50.7)	404 (48.3)
	558 (48.9)
GNA11 Mutation	No	556 (99.6)	54 (9.3)	1.44231e-204	—	—	—	24 (96.0)	586 (52.6)	4.05394e-05	13 (92.9)	597 (53.0)	0.007	175 (48.1)	435 (56.1)	0.01	105 (54.1)	505 (53.4)	0.9	169 (55.6)	441 (52.8)	0.4
	610 (53.5)
	Yes	2 (0.4)	528 (90.7)		—	—		1 (4.0)	529 (47.4)		1 (7.1)	529 (47.0)		189 (51.9)	341 (43.9)		89 (45.9)	441 (46.6)		135 (44.4)	395 (47.2)
	530 (46.5)
PLCB4 Mutation	No	557 (99.8)	558 (95.9)	1.40179e-05	529 (99.8)	586 (96.1)	4.05394e-05	—	—	—	14 (100)	1101 (97.8)	1.0 †	350 (96.2)	765 (98.6)	0.02	189 (97.4)	926 (97.9)	0.6 †	298 (98.0)	817 (97.7)	0.9
	1115 (97.8)
	Yes	1 (0.2)	24 (4.1)		1 (0.2)	24 (3.9)		—	—		1 (0)	25 (2.2)		14 (3.9)	11 (1.4)		5 (2.6)	20 (2.1)		6 (2.0)	19 (2.3)
	25 (2.2)
CYSLTR2 Mutation	No	557 (99.8)	569 (97.8)	0.004	529 (99.8)	597 (97.9)	0.007	25 (100)	1101 (98.7)	1.0 †	—	—	—	355 (97.5)	771 (99.4)	0.02 †	193 (99.5)	933 (98.6)	0.5 †	302 (99.3)	824 (98.6)	0.4 †
	1126 (98.8)
	Yes	1 (0.2)	13 (2.2)		1 (0.2)	13 (2.1)		0 (0)	14 (1.3)		—	—		9 (2.5)	5 (0.6)		1 (0.5)	13 (1.4)		2 (0.7)	12 (1.4)
	14 (1.2)
BAP1 Mutation	No	412 (73.8)	364 (62.5)	5.70704e-05	341 (64.3)	435 (71.3)	0.01	11 (44.0)	765 (68.6)	0.02	5 (35.7)	771 (68.5)	0.02 †	—	—	—	189 (97.4)	587 (62.1)	1.39909e-21	289 (95.1)	487 (58.3)	1.03241e-31
	776 (68.1)
	Yes	146 (26.2)	218 (37.5)		189 (35.7)	175 (28.7)		14 (56.0)	350 (31.4)		9 (64.3)	355 (31.5)		—	—		5 (2.6)	359 (37.9)		15 (4.9)	349 (41.7)
	364 (31.9)
SF3B1 Mutation	No	459 (82.3)	487 (83.7)	0.6	441 (83.2)	505 (82.8)	0.9	20 (80.0)	926 (83.0)	0.6 †	13 (92.9)	933 (82.9)	0.5 †	359 (98.6)	587 (75.6)	1.39909e-21	—	—	—	298 (98.0)	648 (77.5)	7.52078e-16
	946 (83.0)
	Yes	99 (17.7)	95 (16.3)		89 (16.8)	105 (17.2)		5 (20.0)	189 (17.0)		1 (7.1)	193 (17.1)		5 (1.4)	189 (24.4)		—	—		6 (2.0)	188 (22.5)
	194 (17.0)
EIF1AX Mutation	No	404 (72.4)	432 (74.2)	0.5	395 (74.5)	441 (72.3)	0.4	19 (76.0)	817 (73.3)	0.9	12 (85.7)	824 (73.2)	0.4 †	349 (95.9)	487 (62.8)	1.03241e-31	188 (96.9)	648 (68.5)	7.52078e-16	—	—	—
	836 (73.3)
	Yes	154 (27.6)	150 (25.8)		135 (25.5)	169 (27.7)		6 (24.0)	298 (26.7)		2 (14.3)	302 (26.8)		15 (4.1)	289 (37.2)		6 (3.1)	298 (31.5)		—	—
	304 (26.7)
Multiple BSE Mutations	No	545 (97.7)	569 (97.8)	1	518 (97.7)	596 (97.7)	1	24 (96.0)	1090 (97.8)	0.4 †	14 (100)	1100 (97.7)	1.0 †	344 (94.5)	770 (99.2)	1.88509e-06	183 (94.3)	931 (98.4)	0.002 †	283 (93.1)	831 (99.4)	1.1547e-09
	1114 (97.7)
	Yes	13 (2.3)	13 (2.2)		12 (2.3)	14 (2.3)		1 (4.0)	25 (2.2)		1 (0)	26 (2.3)		20 (5.5)	6 (0.8)		11 (5.7)	15 (1.6)		21 (6.9)	5 (0.6)
	26 (2.3)

## Sheet: Supplementary Data 3
Variables*		Mean ± Standard Error or Variable No. (%)	Small Tumors (N=131)	Larger Tumors (N=1009)	P**
Age (years)		62.5±0.4	61.7±1.2	62.6±0.4	0.6
Tumor Thickness (mm)		5.5±0.1	2.1±0.03	5.9±0.1	1.91627e-74
Tumor Diameter (mm)		12.61±0.11	8.2±0.2	13.2±0.1	6.97981e-47
15-GEP |Discriminant Score|		0.82±0.01	0.8±0.03	0.8±0.01	0.5
15-GEP |Discriminant Score|, Class 2		0.82±0.02	0.6±0.09	0.8±0.02	0.003
15-GEP |Discriminant Score|, Class 1		0.83±0.01	0.8±0.02	0.8±0.01	0.4
BAP1 Raw Variant Allele Frequency		69.68±1.48	54.5±7.2	70.8±1.5	0.01
BAP1 TP-Corrected Variant Allele Frequency		81.62±1.11	76.3±4.8	82.0±1.1	0.3
BAP1 Mutant Cancer Cell Fraction		85.06±1.07	87.8±3.8	84.9±1.1	0.3
EIF1AX Raw Variant Allele Frequency		74.09±1.56	64.2±5.1	75.5±1.6	0.02
EIF1AX TP-Corrected Variant Allele Frequency		85.79±1.25	82.0±3.8	86.4±1.3	0.05
EIF1AX Mutant Cancer Cell Fraction		94.39±0.82	89.9±3.2	95.1±0.8	0.04
SF3B1 Raw Variant Allele Frequency		39.56±1.02	24.7±3.2	41.2±1.0	3.71194e-06
SF3B1 TP-Corrected Variant Allele Frequency		49.33±0.76	41.9±2.3	50.2±0.8	0.002
SF3B1 Mutant Cancer Cell Fraction		93.18±0.91	83.0±4.4	94.3±0.9	0.002
Gender	Female	550 (48.2)	68 (51.9)	482 (47.8)	0.4
	Male	590 (51.8)	63 (48.1)	527 (52.2)
Ciliary Body Involvement	No	939 (82.4)	128 (97.7)	811 (80.4)	1.79025e-06
	Yes	201 (17.6)	3 (2.3)	198 (19.6)
Local Recurrence	No	1086 (95.3)	126 (96.2)	960 (95.1)	0.8
	Yes	54 (4.7)	5 (3.8)	49 (4.9)
Metastasis	No	911 (79.9)	128 (97.7)	783 (77.6)	1.23443e-07
	Yes	229 (20.1)	3 (2.3)	226 (22.4)
Final Status	Alive	899 (78.9)	125 (95.4)	774 (76.7)	1.43154e-06
	Deceased	241 (21.1)	6 (4.6)	235 (23.3)
15-GEP Class Assignment	Class 1	716 (62.8)	108 (82.4)	608 (60.3)	1.25646e-06
	Class 2	424 (37.2)	23 (17.6)	401 (39.7)
PRAME Status	Negative	757 (66.4)	102 (77.9)	655 (64.9)	0.004
	Positive	383 (33.6)	29 (22.1)	354 (35.1)
GNAQ Mutation	No	582 (51.1)	58 (44.3)	524 (51.9)	0.1
	Yes	558 (48.9)	73 (55.7)	485 (48.1)
GNA11 Mutation	No	610 (53.5)	78 (59.5)	532 (52.7)	0.2
	Yes	530 (46.5)	53 (40.5)	477 (47.3)
PLCB4 Mutation	No	1115 (97.8)	126 (96.2)	989 (98.1)	0.2 †
	Yes	25 (2.2)	5 (3.8)	20 (1.9)
CYSLTR2 Mutation	No	1126 (98.8)	131 (100)	995 (98.6)	0.4 †
	Yes	14 (1.2)	0 (0)	14 (1.4)
BAP1 Mutation	No	776 (68.1)	107 (81.7)	669 (66.3)	0.0006
	Yes	364 (31.9)	24 (18.3)	340 (33.7)
SF3B1 Mutation	No	946 (83.0)	112 (85.5)	834 (82.7)	0.5
	Yes	194 (17.0)	19 (14.5)	175 (17.3)
EIF1AX Mutation	No	836 (73.3)	93 (71.0)	743 (73.6)	0.6
	Yes	304 (26.7)	38 (29.0)	266 (26.4)
At least 1 BSE Mutation	Yes	836 (73.3)	80 (61.1)	756 (74.9)	0.001
	No	304 (26.7)	51 (38.9)	253 (25.1)
Multiple BSE Mutations	No	1114 (97.7)	130 (99.2)	984 (97.5)	0.3 †
	Yes	26 (2.3)	1 (0.8)	25 (2.5)

## Sheet: Supplementary Data 4
Variables	Class 1				Class 2
	All (N=716)	BAP1wt (N=691)	BAP1mut (N=25)	P**	All (N=424)	BAP1wt (N=85)	BAP1mut (N=339)	P
Age	60.6 ± 0.5	60.6 ± 0.5	60.5 ± 1.6	0.5	65.8 ± 0.6	64.9 ± 1.3	66.1 ± 0.7	0.4
Tumor Thickness (mm)	4.9 ± 0.1	4.9 ± 0.1	3.6 ± 0.4	0.006	6.5 ± 0.2	6.1 ± 0.4	6.7 ± 0.2	0.1
Tumor Diameter (mm)	11.6 ± 0.1	11.7 ± 0.1	9.3 ± 0.5	0.0006	14.3 ± 0.2	13.6 ± 0.4	14.5 ± 0.2	0.03
15-GEP discriminant score	0.8 ± 0.01	0.8 ± 0.01	0.4 ± 0.06	3.89898e-10	0.8 ± 0.02	0.8 ± 0.04	0.8 ± 0.02	0.7
Gender	Female 332 (46.4)	316 (45.7)	16 (64.0)	0.1	Female 218 (51.4)	43 (50.6)	175 (51.6)	1.0
	Male 384 (53.6)	375 (54.3)	9 (36.0)		Male 206 (48.6)	42 (49.4)	164 (48.4)
Ciliary Body Involvement	Yes 83 (11.6)	81 (11.7)	2 (8.0)	† 0.8	Yes 118 (27.8)	24 (28.2)	94 (27.7)	1.0
	No 633 (88.4)	610 (88.3)	23 (92.0)		No 306 (72.2)	61 (71.8)	245 (72.3)
PRAME Status	Positive 182 (25.4)	175 (25.3)	7 (28.0)	0.9	Positive 201 (47.4)	42 (49.4)	159 (46.9)	0.8
	Negative 534 (74.6)	516 (74.7)	18 (72.0)		Negative 223 (52.6)	43 (50.6)	180 (53.1)
SF3B1 Status	Mutant 186 (26.0)	185 (26.8)	1 (4.0)	0.02	Mutant 8 (1.9)	4 (4.7)	4 (1.2)	0.05†
	Wildtype 530 (74.0)	506 (73.2)	24 (96.0)		Wildtype 416 (98.1)	81 (95.3)	335 (98.8)
EIF1AX Status	Mutant 285 (39.8)	280 (40.5)	5 (20.0)	0.06	Mutant 19 (4.5)	9 (10.6)	10 (2.9)	0.006†
	Wildtype 431 (60.2)	411 (59.5)	20 (80.0)		Wildtype 405 (95.5)	76 (89.4)	329 (97.1)
Local Recurrence	Yes 24 (3.4)	23 (3.3)	1 (4.0)	† 0.6	Yes 30 (7.1)	6 (7.1)	24 (7.1)	1.0
	No 692 (96.6)	668 (96.7)	24 (96.0)		No 394 (92.9)	79 (92.9)	315 (92.9)
Metastasis	Yes 41 (5.7)	39 (5.6)	2 (8.0)	† 0.6	Yes 188 (44.3)	35 (41.2)	153 (45.1)	0.6
	No 675 (94.3)	652 (94.4)	23 (92.0)		No 236 (55.7)	50 (58.8)	186 (54.9)
Final Status	Deceased 64 (8.9)	63 (9.1)	1 (4.0)	† 0.7	Deceased 177 (41.7)	29 (34.1)	148 (43.7)	0.1
	Alive 652 (91.1)	628 (90.9)	24 (96.0)		Alive 247 (58.3)	56 (65.9)	191 (56.3)
