# Supplementary material for: Early genetic evolution of driver mutations in uveal melanoma
Source: Nat Commun. 2025 Dec 12;16:11322. doi: 10.1038/s41467-025-66428-x (PMC12722419; doi:10.1038/s41467-025-66428-x)
Supplement: Supplementary file 6 — Source Data [file 41467_2025_66428_MOESM6_ESM.xlsx]

## Sheet: Description
Source Data File
Early Genetic Evolution of Driver Mutations in Uveal Melanoma
Source Data file contains tables of raw data used to generate all plots in main and Supplementary Figures. Exact p-values included for all significance testing displayed in all figures. Order of tables by figure (panels) included below:
Figure 1a
Figure 1b
Figure 1c
Figure 1d
Figure 2a
Figure 2b
Figure 2c
Figure 2d
Figure 3a-f
Figure 4a
Figure 4b
Figure 4c
Figure 4d
Figure 4e
Supplementary Figure 2
Supplementary Figure 3
Supplementary Figure 4
Supplementary Figure 5
Supplementary Figure 6
Supplementary Figure 7

## Sheet: Figure 1a
Figure 1a
	BAP1	SF3B1	EIF1AX	GNAQ	GNA11	PLCB4	CYSLTR2	15-GEP	15-GEP Discriminant Score	PRAME	Thickness	Diameter	Tumor Purity	Age	Gender	Ciliary Body Involvement	Metastasis	Death
	FrameshiftInsertion	Missense			Missense			2	0.738	1	4.2	11	100	41	Female	0	1	0
	Nonsense	Missense		Missense				2	0.67	0	5.8	11	96.3	47	Male	0	1	0
	SpliceSite	Missense		Missense				2	0.56	0	3.9	10	99.8992	69	Male	0	0	0
	Missense	Missense			Missense			2	0.54	0	7.3	16.9	98.0048	63	Female	0	0	0
	SpliceSite,SpliceSite	Missense		Missense				1	0.2	0	3.7	6	46.0052	62	Female	0	0	0
	FrameshiftDeletion		Missense	Missense				2	1.13	0	7.7	16.5	91.368	63	Female	1	1	1
	Nonsense		Missense		Missense	Missense		2	0.89	1	3.5	5	98.8978	74	Female	0	1	0
	Nonsense		SpliceSite	Missense				2	0.76	0	3.63	16.56	85.7522	80	Female	0	0	0
	Missense		Missense		Missense			2	0.72	0	7.9	16.48	99.4486	68	Male	0	0	1
	FrameshiftDeletion		Missense					2	0.69	0	7.7	18		77	Male	0	0	0
	FrameshiftDeletion		Missense	Missense				2	0.32	1	7.9	28.9	98.9744	75	Male	0	1	1
	Stoploss		Missense		Missense			2	0.2	0	1.7	13	97.0884	73	Male	0	0	0
	SpliceSite		Missense		Missense			2	0.18	0	10.1	15.8	100	55	Male	1	0	0
	FrameshiftDeletion		Missense		Missense			2	0.13	0	6	18	69.0416	60	Male	0	0	0
	FrameshiftDeletion		Missense		Missense			2	0.04	1	3.86	12	32.8713	66	Female	0	0	0
	Missense		Missense	Missense				1	0.87	0	9.8	12	97.6019	50	Male	0	0	0
	FrameshiftDeletion		Missense	Missense				1	0.86	0	3.3	9.3	100	63	Female	0	0	0
	Missense		Missense		Missense			1	0.854	0	3.6	5	41.6249	49	Male	1	0	0
	FrameshiftInsertion		Missense	Missense				1	0.84	0	3.2	10.5	77.0833	74	Male	0	0	0
	FrameshiftDeletion		Missense	Missense				1	0.2	1	6.18	10	97.3978	68	Male	0	0	0
	Missense				Missense			2	1.6	0	11.77	18.08	85.4418	68	Male	1	1	1
	FrameshiftDeletion				Missense			2	1.55	1	5.5	14.9	96.9849	61	Male	0	1	1
	SpliceSite			Missense				2	1.54	1	6.6	16	95.8963	68	Female	0	1	1
	SpliceSite,SpliceSite				Missense			2	1.54	0	5.4	16	88.7776	63	Male	0	0	1
	SpliceSite,SpliceSite			Missense				2	1.53	0	7.3	14	83.257	88	Female	0	0	0
	FrameshiftDeletion			Missense				2	1.522	1	4.3	16	84.6663	54	Male	0	1	0
	FrameshiftInsertion				Missense			2	1.46	1	5	9	99.0486	70	Female	0	0	0
	SpliceSite,SpliceSite			Missense				2	1.46	1	13	18	97.1516	55	Female	1	1	1
	NonframeshiftDeletion			Missense				2	1.45	1	8	17.3	88.2264	60	Male	1	1	1
	FrameshiftDeletion			Missense				2	1.44	1	9.5	15	90.4694	64	Male	0	1	0
	Nonsense				Missense			2	1.44	0	3.9	11	91.5203	84	Male	0	0	0
	FrameshiftDeletion,SpliceSite				Missense			2	1.43	1	6.1	14.3	92.4774	74	Female	0	0	0
	FrameshiftDeletion				Missense			2	1.43	0	6.8	18	90.1705	71	Female	0	0	0
	FrameshiftDeletion				Missense			2	1.4	1	6.5	17.2	88.1764	70	Male	0	1	1
	SpliceSite			Missense				2	1.39	1	2.9	11.8	98.073	80	Male	0	1	1
	NonframeshiftDeletion			Missense				2	1.38	1	11.9	20	94.6029	79	Male	0	1	1
	SpliceSite			Missense				2	1.38	1	7.05	15	43.8925	64	Female	0	1	1
	FrameshiftDeletion			Missense				2	1.38	0	15.85	22.4	89.2289	73	Male	0	1	0
	SpliceSite			Missense				2	1.37	1	3.8	16	58.961	73	Female	0	1	1
	SpliceSite			Missense				2	1.37	0	8.6	18	80.0407	69	Male	0	1	1
	FrameshiftDeletion,SpliceSite			Missense				2	1.37	0	4.4	13	100	77	Female	0	1	1
	FrameshiftDeletion				Missense			2	1.36	0	9.9	21	94.721	57	Male	0	1	1
	Nonsense				Missense			2	1.35	1	10.7	18	94.1176	48	Female	0	1	1
	FrameshiftBlockSubstitution				Missense			2	1.35	1	5.5	15	88.6	88	Female	0	0	1
	FrameshiftInsertion			Missense				2	1.35	0	7.9	19	100	63	Male	1	0	0
	FrameshiftDeletion			Missense				2	1.34	1	18	22	95.1152	77	Male	1	0	1
	Startloss			Missense				2	1.33	1	10.2	18	100	82	Female	1	0	0
	FrameshiftDeletion			Missense				2	1.33	0	4	9.8	74.8858	70	Male	0	0	1
	FrameshiftInsertion				Missense			2	1.32	1	8.2	19	99.2496	57	Female	1	1	1
	FrameshiftDeletion			Missense				2	1.32	1	6.83	15.82	86.043	72	Male	0	0	0
	SpliceSite			Missense				2	1.31	0	6	13.2	97.1982	73	Male	0	1	1
	SpliceSite			Missense				2	1.3	1	9.45	19.8	97.771	80	Female	0	1	1
	FrameshiftDeletion				Missense			2	1.3	0	3.1	15	89.3019	77	Female	0	0	0
	Nonsense				Missense			2	1.28	1	3.9	16	93.3868	78	Female	0	0	0
	FrameshiftDeletion				Missense			2	1.27	0	7.55	15	99.0982	61	Female	0	0	0
	Nonsense				Missense			2	1.26	1	13.5	19	92.2768	60	Male	1	1	0
	Missense			Missense				2	1.26	1	3.6	12.8	90.208	58	Female	0	0	0
	FrameshiftInsertion				Missense			2	1.26	0	6.9	17.5	82.5238	65	Female	1	1	1
	FrameshiftDeletion				Missense			2	1.26	0	3.9	15	100	67	Male	0	1	1
	FrameshiftDeletion				Missense			2	1.25	1	10.86	16	88.4094	75	Female	1	0	1
	Nonsense				Missense			2	1.25	1	8	17	91.42	59	Male	0	1	1
	FrameshiftDeletion,SpliceSite			Missense				2	1.25	1	3.78	17.89	46.5593	60	Female	0	1	1
	FrameshiftDeletion				Missense			2	1.24	1	9.6	17.2	100	67	Male	1	1	1
	FrameshiftDeletion				Missense			2	1.24	1	2.75	12	97.2837	74	Male	0	0	1
	FrameshiftDeletion				Missense			2	1.24	0	2.4	10.9	88.6546	74	Female	0	0	0
	Missense				Missense			2	1.23	1	10.2	18.17	96.5414	75	Female	0	1	0
	Missense			Missense				2	1.23	1	12.95	14	96.0934	84	Female	0	0	0
	FrameshiftBlockSubstitution			Missense				2	1.222	1	2.5	8	75.6611	65	Female	0	0	0
	Nonsense				Missense			2	1.22	1	6.3	13.3	98.5972	52	Female	0	0	0
	FrameshiftInsertion				Missense			2	1.22	1	5	12	100	81	Male	0	1	1
	FrameshiftDeletion				Missense			2	1.22	0	6.6	12.2	71.1712	83	Female	0	0	0
	SpliceSite				Missense			2	1.22	0	6.6	11	96.4411	77	Female	1	0	0
	SpliceSite,SpliceSite				Missense			2	1.22	0	4	11.9	82.5826	65	Female	0	1	0
	FrameshiftDeletion			Missense				2	1.22	0	2.52	10	95.5905	55	Female	0	0	0
	Missense				Missense			2	1.21	1	8.61	12	91.4114	63	Female	1	1	1
	Nonsense				Missense			2	1.21	1	8.1	22	57.9449	71	Female	0	1	0
	FrameshiftDeletion				Missense			2	1.21	0	10	19	95.3954	87	Female	1	0	0
	Nonsense				Missense			2	1.18	1	9.95	15.02	85.8145	67	Female	1	0	0
	FrameshiftDeletion							2	1.18	1	18	20		48	Male	0	1	1
	Nonsense				Missense			2	1.18	0	6.07	14	67.7711	54	Female	0	0	0
	SpliceSite			Missense				2	1.17	1	14.4	18.4	92.8428	53	Male	1	0	1
	FrameshiftInsertion			Missense				2	1.17	1	4.99	12.11	100	59	Male	0	0	0
	FrameshiftDeletion				Missense			2	1.17	0	4	11.4	100	61	Male	0	0	0
	FrameshiftDeletion				Missense			2	1.16	1	4.7	17.5	89.714	83	Female	0	1	1
	Missense				Missense			2	1.16	1	3.74	12	98.1435	64	Female	0	0	0
	FrameshiftDeletion			Missense				2	1.16	1	12	13	100	69	Male	0	0	1
	SpliceSite				Missense			2	1.15	1	10.2	18	86.015	59	Male	1	1	1
	Nonsense				Missense			2	1.15	1	4.6	15.5	89.3467	79	Female	0	1	1
	FrameshiftDeletion				Missense			2	1.15	0	6.83	15.67	90.7631	74	Female	0	0	1
	Nonsense				Missense			2	1.14	1	5.67	15.5	81.1055	93	Female	0	0	1
	FrameshiftDeletion				Missense			2	1.14	0	6.9	15.8	90.9457	45	Male	1	1	1
	FrameshiftDeletion				Missense			2	1.13	1	4.55	11.37	95.3862	67	Female	0	0	0
	SpliceSite			Missense				2	1.13	0	3	11	66.7004	57	Male	0	0	0
	Nonsense					Missense		2	1.13	0	5	8.7	100	76	Female	0	0	0
	Nonsense				Missense			2	1.12	1	8	17	95.4865	52	Male	1	0	0
	Missense			Missense				2	1.12	1	4.2	14	88.1786	60	Male	0	1	1
	SpliceSite			Missense				2	1.12	1	3.3	12.5	44.7943	61	Male	0	0	0
	FrameshiftDeletion			Missense				2	1.12	0	3.5	10	33.7182	54	Female	0	0	0
	SpliceSite				Missense			2	1.11	1	7.4	17.5	100	65	Male	0	1	1
	FrameshiftDeletion				Missense			2	1.11	1	3.76	11.5	97.1916	64	Male	0	1	1
	FrameshiftDeletion					Missense		2	1.11	0	10.75	13	85.2113	57	Male	0	1	0
	FrameshiftInsertion				Missense			2	1.1	1	9.3	19	98.6129	71	Female	1	0	1
	FrameshiftDeletion				Missense			2	1.1	1	5.5	10	95.4294	34	Male	0	1	1
	Missense			Missense				2	1.1	1	9	17.3	93.8485	42	Male	1	1	1
	FrameshiftBlockSubstitution				Missense			2	1.09	1	14	17	96.3855	64	Female	1	0	1
	SpliceSite				Missense			2	1.09	0	10.8	14.8	100	87	Male	1	1	1
	Missense			Missense				2	1.08	1	7.8	20	97.0588	73	Male	1	0	0
	FrameshiftInsertion			Missense				2	1.08	0	12.3	15.4	86.0618	61	Female	1	1	1
	Nonsense				Missense			2	1.06	1	12.16	13	86.9914	65	Female	0	0	0
	Missense				Missense			2	1.06	1	10.5	15	100	95	Female	1	0	1
	Nonsense				Missense			2	1.06	1	7.75	20.52	96.991	61	Female	1	0	1
	FrameshiftBlockSubstitution			Missense				2	1.06	1	6.4	16.5	100	89	Male	1	1	1
	Nonsense,SpliceSite			Missense				2	1.06	1	3.99	15	100	61	Female	0	1	1
	Nonsense				Missense			2	1.06	0	8.5	13.5	91.5747	63	Female	1	0	1
	Nonsense			Missense				2	1.06	0	4.9	16	91.5306	69	Female	0	1	1
	FrameshiftDeletion			Missense				2	1.05	0	15.2	18.5	58.554	74	Female	1	1	0
	FrameshiftDeletion			Missense				2	1.05	0	7.3	15.6	86.9654	58	Male	0	0	0
	Missense				Missense			2	1.04	1	5.5	13	71.988	70	Female	0	0	0
	Nonsense			Missense				2	1.04	1	4.5	12	85.1042	45	Female	0	0	0
	FrameshiftDeletion			Missense				2	1.04	0	4	14.2	75.7576	68	Male	0	0	1
	Missense							2	1.03	1	13	19		68	Female	0	1	1
	Nonsense,SpliceSite				Missense			2	1.03	0	9	18	97.8468	54	Male	1	0	0
	FrameshiftDeletion					Missense		2	1.026	1	2.5	7.7	95.2429	75	Female	0	0	1
	FrameshiftDeletion,SpliceSite				Missense			2	1.02	1	6.1	19.2	70.6059	77	Male	0	1	1
	FrameshiftDeletion				Missense			2	1.02	1	2.2	8.5	99.7494	70	Male	0	0	0
	SpliceSite					Missense		2	1.02	0	5.7	15	87.663	69	Female	1	0	0
	FrameshiftDeletion				Missense			2	1.01	1	6.4	20	11.5115	79	Male	1	1	1
	Missense				Missense			2	1.01	0	6.8	14	40.1602	67	Male	0	0	1
	Nonsense				Missense			2	1.01	0	5.96	12.91	98.2932	68	Male	0	0	0
	FrameshiftDeletion				Missense			2	1	0	14	12	77.1772	98	Female	0	0	1
	Nonsense				Missense			2	1	0	12	17	91.984	55	Female	1	1	0
	FrameshiftDeletion				Missense			2	1	0	11.74	20	65.8965	50	Male	1	1	1
	FrameshiftDeletion				Missense			2	1	0	7.34	13	83.994	72	Female	1	0	0
	FrameshiftDeletion			Missense				2	1	0	3.4	10.5	65.1489	65	Male	0	0	0
	FrameshiftDeletion				Missense			2	0.99	1	14.2	20	94.5838	66	Male	1	1	1
	NonframeshiftDeletion							2	0.99	1	5	16		52	Male	0	1	1
	SpliceSite			Missense				2	0.99	0	8.96	11.6	99.2382	75	Female	1	1	1
	FrameshiftDeletion				Missense			2	0.98	1	12.9	18	95.0326	37	Female	1	1	1
	FrameshiftBlockSubstitution				Missense			2	0.98	1	9.9	15	81.3627	69	Male	0	0	0
	SpliceSite			Missense				2	0.98	1	4.7	11.7	92.821	64	Male	0	0	0
	FrameshiftDeletion				Missense			2	0.98	0	4.5	19	61.9024	66	Female	1	0	0
	Nonsense				Missense			2	0.98	0	2.08	6.49	18.9379	62.77	Female	0	0	0
	Nonsense			Missense				2	0.98	0	4.8	14.2	100	62	Female	0	1	1
	FrameshiftDeletion				Missense			2	0.979	1	14.4	14.8	100	57	Male	1	1	0
	FrameshiftInsertion			Missense				2	0.97	1	6.7	13.5	97.9167	63	Female	0	0	0
	FrameshiftDeletion				Missense			2	0.97	0	2.33	16	30.4609	68	Male	0	0	0
	Missense			Missense				2	0.96	0	4.4	16	84.3227	73	Female	0	0	0
	Nonsense			Missense				2	0.953	1	9.8	19.06	95.56	76	Male	0	1	1
	Missense			Missense				2	0.95	1	6	14	100	67	Female	1	1	1
	FrameshiftInsertion			Missense				2	0.95	1	4.1	9	83.9168	69	Female	0	0	0
	FrameshiftDeletion				Missense			2	0.95	0	10.5	16.3	92.2768	65	Female	0	1	0
	FrameshiftDeletion				Missense			2	0.95	0	5.9	16	100	79	Male	0	0	0
	FrameshiftBlockSubstitution				Missense			2	0.95	0	3.24	10.51	12.2061	67	Female	0	0	0
	FrameshiftDeletion				Missense			2	0.94	1	8.3	14.5	100	77	Female	1	1	0
	FrameshiftDeletion				Missense			2	0.94	1	7.2	18	93.1658	58	Female	0	1	1
	FrameshiftDeletion				Missense			2	0.94	1	2.76	11.54	94.8267	83	Male	0	1	1
	Nonsense				Missense			2	0.94	0	4.9	16.62	96.9393	65	Male	0	0	0
	Missense				Missense			2	0.93	1	11.68	19	94.1767	79	Male	1	0	1
	SpliceSite				Missense			2	0.93	1	11.3	18.4	98.3936	67	Male	1	1	1
	Nonsense				Missense			2	0.93	1	5.5	16.2	91.1212	57	Female	1	0	0
	Nonsense				Missense			2	0.93	0	7.7	14.3	96.9393	47	Female	0	0	0
	Nonsense			Missense				2	0.923	0	4.5	15	90.1253	58	Male	0	1	1
	Nonsense				Missense			2	0.92	0	4.45	12	64.7179	68	Male	0	1	1
	Nonsense				Missense			2	0.92	0	3.1	16.88	100	92	Male	0	0	1
	FrameshiftDeletion			Missense				2	0.92	0	7.06	16.72	97.7099	44	Female	0	0	0
	FrameshiftDeletion				Missense			2	0.91	1	4.55	12	82.005	64	Female	0	0	0
	FrameshiftDeletion				Missense			2	0.91	1	2.94	8	84.7118	67	Male	0	1	0
	FrameshiftDeletion				Missense			2	0.91	0	6.7	13	97.2946	59	Male	0	1	1
	FrameshiftInsertion,SpliceSite			Missense				2	0.91	0	5.5	16	82.4798	86	Female	1	0	0
	FrameshiftDeletion			Missense				2	0.91	0	3.6	13.7	95.4361	67	Female	0	0	0
	FrameshiftBlockSubstitution				Missense			2	0.907962	0	4.3	18	50.9036	61	Male	0	0	0
	SpliceSite,SpliceSite			Missense				2	0.9	0	11.7	13.6	100	53	Male	0	1	1
	SpliceSite				Missense			2	0.89	1	3.8	11	72.1577	78	Female	0	0	0
	FrameshiftDeletion			Missense				2	0.89	1	9.2	16.2	95.2911	66	Female	1	0	0
	SpliceSite						Missense	2	0.89	1	4.4	12.5	93.1271	76	Male	0	0	0
	FrameshiftDeletion				Missense			2	0.888	1	3.1	11.2	98.6453	82	Female	0	0	0
	FrameshiftDeletion			Missense				2	0.88	1	4.57	8.74	24.9745	72	Female	1	1	1
	FrameshiftDeletion				Missense			2	0.88	0	10.4	15	99.6994	69	Female	1	1	0
	FrameshiftDeletion			Missense				2	0.88	0	8.2	12.8	87.2967	66	Male	0	1	1
	FrameshiftInsertion			Missense				2	0.88	0	7.7	16	85.83	84	Male	0	0	1
	FrameshiftDeletion,SpliceSite				Missense			2	0.87	0	7.6	15	99.9499	57	Female	0	0	1
	Nonsense				Missense			2	0.87	0	2.8	11	70.8124	59	Female	0	0	0
	SpliceSite			Missense				2	0.87	0	14	15	89.1039	69	Female	0	1	0
	FrameshiftDeletion				Missense			2	0.86	1	4.6	15	100	78	Male	0	0	1
	Missense					Missense		2	0.86	1	6.39	11.81	94.1884	64.5	Female	1	0	0
	FrameshiftDeletion				Missense			2	0.86	0	12.53	17.33	95.1856	66	Male	0	1	1
	SpliceSite				Missense			2	0.86	0	4	7	80.926	79	Female	0	0	1
	SpliceSite				Missense			2	0.85	1	4.3	13	32.3485	45	Male	0	0	0
	FrameshiftDeletion				Missense			2	0.85	0	10.7	13.5	68.2023	46	Male	0	0	0
	Missense				Missense			2	0.85	0	3.5	16	97.0942	62	Male	1	0	0
	FrameshiftDeletion			Missense				2	0.83	1	6.1	14	64.1376	60	Male	0	1	1
	Nonsense				Missense			2	0.83	0	5.5	13.6	56.2563	74	Male	0	0	1
	FrameshiftDeletion,SpliceSite				Missense			2	0.82	1	9.98	20	89.8696	67	Male	0	1	1
	Nonsense			Missense				2	0.82	1	12	20.5	58.6137	61	Female	1	0	0
	FrameshiftInsertion			Missense				2	0.82	1	5	15	97.4747	72	Male	0	1	1
	Missense,Nonsense			Missense				2	0.82	1	4.26	17.3	87.2783	57	Female	0	1	0
	FrameshiftInsertion				Missense			2	0.82	0	1.97	5.58	93.7813	57	Male	1	0	0
	SpliceSite,SpliceSite			Missense				2	0.82	0	2.8	10	100	77	Female	0	1	0
	FrameshiftBlockSubstitution				Missense			2	0.8	0	10.3	18	93.34	45	Female	0	1	1
	SpliceSite				Missense			2	0.8	0	8.2	11.8	90.1253	83	Male	0	0	0
	FrameshiftDeletion				Missense			2	0.8	0	3.51	10.38	97.1457	68	Female	0	0	0
	FrameshiftDeletion			Missense				2	0.8	0	4	14	50.0254	72	Male	0	0	0
	Nonsense				Missense			2	0.79	1	8	15	99.499	41	Male	1	0	0
	SpliceSite			Missense				2	0.79	1	7.9	11.28	90.6667	55	Female	1	0	0
	FrameshiftDeletion			Missense				2	0.79	1	2.76	11.47	75.6619	62	Male	0	0	0
	SpliceSite			Missense				2	0.79	0	8.7	18.4	88.133	63	Male	0	1	0
	SpliceSite			Missense				2	0.79	0	3.6	11	91.4228	73	Female	0	0	0
	FrameshiftDeletion			Missense				2	0.78	1	2.5	10.5	100	66	Female	0	1	0
	Missense			Missense				2	0.78	0	5.4	14	88.313	63	Male	0	0	0
	FrameshiftInsertion				Missense			2	0.77	1	2.9	11	95.0902	51	Male	1	1	1
	FrameshiftDeletion				Missense			2	0.76	1	10.4	13.5	51.4515	74	Male	0	0	1
	Missense				Missense			2	0.76	0	9.64	16.83	99.7996	57	Male	0	0	0
	SpliceSite				Missense			2	0.76	0	6.5	18	100	69	Female	1	0	0
	FrameshiftDeletion					Missense		2	0.76	0	14	18	100	54	Male	0	1	1
	Nonsense			Missense				2	0.75	1	10.7	23	92.1519	60	Male	1	0	0
	Nonsense			Missense				2	0.75	0	4.3	10	88.764	69	Female	0	1	0
	Missense				Missense			2	0.744	0	5	11.94	98.6935	69	Male	0	0	0
	Nonsense				Missense			2	0.741	1	3.1	10	46.493	67	Male	0	0	0
	Missense				Missense			2	0.74	1	4	13.8	75.6371	76	Female	1	1	1
	FrameshiftDeletion			Missense				2	0.74	1	4.55	12.03	55.8987	67	Male	1	1	1
	Missense				Missense			2	0.74	0	6.5	17.9	100	66	Male	0	1	1
	FrameshiftDeletion			Missense				2	0.74	0	6.01	12	89.4226	72	Female	0	1	1
	Stoploss				Missense			2	0.73	0	9	17	82.2645	71	Male	0	1	1
	Nonsense			Missense				2	0.73	0	4.36	11.67	53.5804	70	Female	0	0	0
	SpliceSite,SpliceSite				Missense			2	0.72	0	9.5	13	97.1371	58	Female	1	1	1
	Nonsense			Missense				2	0.71	1	4.51	12.28	93.7468	61	Female	0	0	0
	Nonsense			Missense				2	0.71	1	2.85	15.5	84.3949	67	Male	0	0	0
	Nonsense				Missense			2	0.71	0	13	22	93.2731	71	Female	1	1	1
	Nonsense				Missense			2	0.71	0	7.42	14.82	48.8244	64	Female	0	0	1
	FrameshiftDeletion			Missense				2	0.71	0	1.6	17.62	51.58	84	Male	0	1	1
	FrameshiftInsertion				Missense			2	0.7	1	2.91	14.88	65.6971	62	Female	0	1	0
	FrameshiftDeletion			Missense				2	0.7	1	2.4	16	61.7859	77	Female	0	0	0
	Missense			Missense				2	0.7	0	4.31	12	95.8422	65	Male	0	0	0
	FrameshiftBlockSubstitution							2	0.7	0	3.8	12.6		59	Female	0	1	0
	FrameshiftDeletion				Missense			2	0.69	1	6.2	17.8	64.7619	61	Female	0	1	1
	SpliceSite				Missense			2	0.69	0	4.55	12.35	100	79	Male	0	1	0
	FrameshiftDeletion				Missense			2	0.68	1	8.9	21	95.0376	63	Male	0	0	1
	SpliceSite				Missense			2	0.68	0	15.3	17	82.3366	34	Male	1	0	0
	FrameshiftDeletion				Missense			2	0.68	0	3.9	14	96.6967	69	Female	1	0	0
	Missense				Missense			2	0.67	1	3.89	19.45	90.3614	61	Male	0	0	1
	FrameshiftDeletion				Missense			2	0.67	0	6	12	69.4389	46	Female	0	1	1
	SpliceSite						Missense	2	0.67	0	10.7	20	85.5895	70	Female	1	0	0
	FrameshiftInsertion			Missense				2	0.66	1	4.5	12.2	89.5592	65	Male	0	0	0
	NonframeshiftDeletion				Missense			2	0.66	0	13.8	16	100	55	Male	1	1	0
	Nonsense				Missense			2	0.66	0	2.9	10	79.4576	69	Male	0	0	0
	FrameshiftDeletion				Missense			2	0.65	0	6.5	14	66.8337	49	Female	1	1	1
	FrameshiftDeletion				Missense			2	0.65	0	5.8	14.7	100	79	Male	0	0	0
	SpliceSite				Missense			2	0.65	0	4.07	8	23.0461	56	Male	0	1	1
	FrameshiftBlockSubstitution				Missense			2	0.65	0	3.39	12.01	45.1737	76	Female	0	0	0
	Nonsense			Missense				2	0.65	0	8	17.39	93.4893	70	Female	0	1	0
	Nonsense				Missense			2	0.64	1	11	21	90.5263	56	Male	1	1	0
	FrameshiftDeletion			Missense				2	0.63	1	9.4	20	88.9904	77	Female	1	1	0
	NonframeshiftDeletion				Missense			2	0.63	0	10.5	16.6	94.4835	41	Female	0	0	0
	NonframeshiftDeletion,SpliceSite				Missense			2	0.63	0	9.73	15	65.2632	57	Male	1	1	1
	Nonsense				Missense			2	0.63	0	4.6	8	80.2407	78	Male	0	1	0
	FrameshiftDeletion				Missense			2	0.62	1	4.3	10	96.4895	32	Male	0	0	0
	Startloss				Missense			2	0.62	0	9.5	17	72.3704	56	Male	0	1	1
	SpliceSite						Missense	2	0.62	0	2.6	9.3	95.4217	75	Male	0	1	0
	FrameshiftDeletion						Missense	2	0.62	0	2.52	5	47.9479	49	Male	0	0	0
	Nonsense			Missense				2	0.611	0	4	10.4	87.5876	38	Female	0	1	1
	FrameshiftDeletion				Missense			2	0.61	1	5.5	10	87.4937	39	Female	0	0	0
	Missense				Missense			2	0.61	0	6.2	16.1	78.0952	81	Male	0	1	1
	SpliceSite				Missense			2	0.61	0	3.83	13.74	73.7475	92	Female	0	0	1
	Nonsense				Missense			2	0.59	1	9.99	16.09	66.6332	70	Female	1	0	0
	FrameshiftDeletion				Missense			2	0.59	1	4.02	11.44	100	72	Male	0	0	0
	Nonsense			Missense				2	0.59	1	3.5	16	100	72	Male	0	1	0
	Missense			NonframeshiftInsertion				2	0.59	1	2.2	14	100	78	Male	0	0	0
	SpliceSite					Missense		2	0.59	1	2.5	13	72.0839	38	Female	0	1	1
	FrameshiftInsertion			Missense				2	0.59	0	14.9	18	85.9595	89	Female	1	1	1
	FrameshiftInsertion			Missense				2	0.59	0	11.5	16.5	100	67	Male	1	1	1
	SpliceSite				Missense			2	0.57	0	4.28	12.29	59.5083	57	Female	0	0	0
	FrameshiftDeletion			Missense				2	0.57	0	8.5	13.5	100	70	Male	1	1	1
	FrameshiftDeletion							2	0.57	0	3.22	9		39	Female	0	0	0
	FrameshiftDeletion				Missense			2	0.56	1	11.8	23	89.4684	63	Male	1	1	1
	Missense			Missense				2	0.56	0	8.12	15.5	93.2859	50	Female	0	1	0
	Nonsense						Missense	2	0.55	1	5.43	12	92.7757	53	Female	1	1	0
	FrameshiftDeletion			Missense				2	0.54	1	7	18	96.4249	51	Male	1	1	1
	SpliceSite					Missense		2	0.53	1	6.4	13	79.7392	55	Male	0	1	0
	FrameshiftDeletion			Missense				2	0.53	0	2.6	12.5	100	78	Female	0	0	0
	FrameshiftBlockSubstitution			Missense				2	0.52	0	4.6	13	17.4318	45	Male	0	0	0
	FrameshiftDeletion			Missense				2	0.51	1	10.6	22	100	71	Female	1	0	1
	FrameshiftDeletion,SpliceSite			Missense				2	0.51	1	3.8	10	100	82	Male	0	0	0
	Missense			Missense				2	0.502	0	5.7	13.3	86.4673	77	Male	0	1	1
	FrameshiftDeletion				Missense			2	0.49	0	4	15	96.1365	70	Male	0	0	0
	FrameshiftBlockSubstitution			Missense				2	0.49	0	2	6.5	18.5	64	Female	0	0	0
	FrameshiftDeletion			Missense				2	0.48	1	2.2	7.5	33.8384	53	Male	0	0	0
	Missense,SpliceSite				Missense			2	0.46	0	4.5	12.5	92.2846	59	Female	0	0	0
	SpliceSite,SpliceSite			Missense				2	0.45	1	2.8	8	82.441	69	Female	0	1	0
	FrameshiftDeletion				Missense			2	0.45	0	15.3	14	94.6312	78	Female	0	1	1
	Missense				Missense			2	0.45	0	6.1	11.1	100	61	Female	0	0	1
	FrameshiftDeletion			Missense				2	0.45	0	8	14	100	79	Male	0	0	1
	FrameshiftInsertion			Missense				2	0.45	0	2.71	8.55	68.1864	68	Male	0	0	0
	SpliceSite			Missense				2	0.44	0	3.8	14	88.1218	82	Female	0	1	1
	FrameshiftInsertion,SpliceSite				Missense			2	0.43	1	4.5	12	12.6761	60	Female	1	1	1
	FrameshiftDeletion			Missense				2	0.42	1	10.5	19	62.4561	37	Female	0	0	0
	FrameshiftDeletion			Missense				2	0.42	0	6.6	28.7	100	77	Female	0	0	1
	Missense					Missense		2	0.42	0	1.8	7.5	94.9221	81	Male	0	0	0
	FrameshiftBlockSubstitution				Missense			2	0.41	1	9.6	14.5	95.4248	67	Female	1	1	0
	FrameshiftDeletion				Missense			2	0.41	0	4.8	12	46.0922	57	Male	0	0	1
	FrameshiftInsertion			Missense				2	0.39	1	10.02	15.55	99.4929	63	Male	1	1	0
	Missense				Missense			2	0.39	0	10.6	18	100	76	Male	1	1	1
	FrameshiftDeletion			Missense				2	0.39	0	6.2	14.3	100	74	Female	0	1	0
	SpliceSite				Missense			2	0.38	1	7.4	18	93.3934	86	Female	0	0	1
	Missense			Missense				2	0.38	1	5.2	16	97.3822	69	Female	0	1	1
	Missense				Missense			2	0.37	0	3.4	14	90.4905	77.7	Female	0	1	1
	FrameshiftInsertion				Missense			2	0.36	1	4.01	20	95.6656	59	Female	0	1	1
	Nonsense				Missense			2	0.36	0	5.4	12	96.2814	32	Male	0	0	0
	FrameshiftDeletion				Missense			2	0.35	1	2.5	10.8	14.6513	83	Female	0	0	0
	FrameshiftDeletion				Missense			2	0.35	0	1.54	8.21	90.5	72	Male	0	0	0
	FrameshiftDeletion				Missense			2	0.34	1	3.7	13.5	100	62	Male	0	1	1
	Nonsense					Missense		2	0.34	0	7.6	19.5	90.1352	45	Female	0	1	0
	SpliceSite					Missense		2	0.34	0	5.34	12.71	100	69	Female	0	0	0
	FrameshiftDeletion				Missense			2	0.33	0	3	15.5	12.018	66	Female	0	0	0
	Missense				Missense			2	0.32	1	2	12.5	30.2151	87	Female	0	1	1
	Missense			Missense				2	0.32	0	2	9.2	96.0934	69	Female	0	1	0
	FrameshiftInsertion				Missense			2	0.31	1	10.5	20	56.6482	67	Male	1	0	0
	FrameshiftDeletion			Missense				2	0.3	0	6.7	13.2	59.6639	55	Female	0	1	0
	FrameshiftDeletion			Missense				2	0.28	0	6.57	15.62	100	36	Female	0	0	0
	FrameshiftInsertion			Missense				2	0.27	0	2.3	9.9	9.27419	59	Female	0	0	0
	SpliceSite				Missense			2	0.26	1	3.5	7.7	24.736	65	Female	0	0	0
	FrameshiftDeletion						Missense	2	0.26	1	12.7	21.8	100	57	Male	1	1	1
	SpliceSite,SpliceSite				Missense			2	0.24	1	10.2	11	100	61	Male	1	1	1
	SpliceSite				Missense			2	0.24	1	4.4	14.6	78.017	66	Male	0	1	1
	NonframeshiftDeletion,SpliceSite				Missense			2	0.23	0	5.5	12	100	74	Male	1	0	0
	SpliceSite,SpliceSite				Missense			2	0.23	0	3	12	68.6087	73	Female	0	0	0
	SpliceSite			Missense				2	0.222	0	7.3	15	88.9228	80	Male	1	0	0
	FrameshiftDeletion			Missense				2	0.21	0	14.6	15.5	100	85	Female	0	1	1
	FrameshiftInsertion			Missense				2	0.19	0	3.7	13	14.7718	73	Female	0	0	0
	FrameshiftDeletion				Missense			2	0.18	1	8.7	19	100	83	Male	0	1	1
	FrameshiftDeletion			Missense				2	0.17	0	8.86	16.03	89.4495	47	Female	1	0	0
	Missense			Missense				2	0.17	0	2.2	14	65.0737	56	Female	0	0	0
	Missense			Missense				2	0.16	1	12.7	23	100	93	Male	0	0	1
	Nonsense				Missense			2	0.14	0	16	20	93.988	62	Female	1	1	1
	FrameshiftDeletion			Missense				2	0.14	0	9.5	17	100	76	Female	1	0	0
	Missense							2	0.14	0	5.8	12.7		63	Male	0	1	0
	Nonsense				Missense			2	0.13	1	11	16.7	100	60	Female	0	1	1
	FrameshiftDeletion						Missense	2	0.13	1	11	13.5	89.4766	85	Female	0	0	1
	FrameshiftDeletion				Missense			2	0.12	0	2.5	14.5	18.3367	61	Male	0	0	0
	SpliceSite			Missense				2	0.12	0	4.12	10.92	72.0163	75	Male	0	0	0
	Nonsense			Missense				2	0.11	0	2.7	11.4	87.2873	65	Female	0	0	0
	FrameshiftDeletion			Missense				2	0.09	0	2.5	7.5	26.2278	52	Male	0	0	0
	Missense			Missense				2	0.08	1	1.6	8.4	88.4811	72	Male	0	0	0
	Nonsense				Missense			2	0.06	0	2.3	12	85.7429	76	Female	0	0	0
	NonframeshiftInsertion			Missense				2	0.06	0	2.1	6.5	16.5247	38	Female	0	0	0
	Nonsense			Missense				2	0.01	1	5.5	13	100	75	Female	1	1	1
	FrameshiftInsertion				Missense			1	0.92	1	2	8	12.6316	75	Female	0	0	0
	FrameshiftDeletion			Missense				1	0.85	0	6.7	11	68.5336	53	Male	0	0	0
	Stoploss				Missense			1	0.65	0	2.83	7	12.8257	60	Female	0	0	0
	FrameshiftDeletion			Missense				1	0.49	0	2.9	7.2	6.003	55	Male	0	0	0
	NonframeshiftDeletion			Missense				1	0.45	0	2.3	8	21.9928	52	Female	0	0	0
	Nonsense						Missense	1	0.43	0	3	15	8	57	Male	1	0	0
	Missense				Missense			1	0.37	0	2.3	8.3	100	58	Female	0	0	0
	FrameshiftBlockSubstitution			Missense				1	0.34	1	1.7	8	38.481	49	Female	0	0	0
	SpliceSite			Missense				1	0.32	1	2.52	8	49.2988	67	Female	0	1	1
	SpliceSite					Missense		1	0.29	0	2.4	6	100	58	Female	0	0	0
	Missense			Missense				1	0.19	0	3.3	10	96.4965	63	Male	0	0	0
	FrameshiftDeletion			Missense				1	0.17	1	2.71	9.92	20.7385	63	Female	0	1	0
	FrameshiftDeletion			Missense				1	0.16	0	3.7	9	71.69	73	Female	0	0	0
	Missense				Missense			1	0.14	0	2.32	11.06	59.679	65.67	Female	0	0	0
	FrameshiftDeletion					Missense		1	0.13	1	3.8	7	66.3332	60	Female	0	0	0
	Missense						Missense	1	0.04	0	2.1	12.5	56.8493	55	Female	0	0	0
	FrameshiftDeletion			Missense				1	0.03	1	3.8	10.5	96.5483	51	Male	0	0	0
	Nonsense				Missense			1	0.02	0	6.5	14	96.5966	72	Female	0	0	0
	SpliceSite				Missense			1	0.02	0	2.6	10	96.0441	59	Female	0	0	0
		Missense	Missense		Missense			1	1.1	0	9.4	13.1	97.4487	46	Female	0	0	0
		Missense	Missense		Missense			1	0.95	0	2.5	8	92.7245	71	Female	0	0	0
		Missense	Missense	Missense				1	0.93	1	4.7	8	96.6071	31	Female	1	0	0
		Missense	Missense	Missense				1	0.86	0	3.1	11.9	47.8128	68	Male	0	0	0
		Missense	Missense	Missense				1	0.67	0	9.42	10.51	99.2276	59	Female	0	0	0
		Missense	Missense		Missense			1	0.43	1	8.5	10	72.317	34	Male	0	1	1
		Missense			Missense			2	0.81	1	2.8	10.65	67.8017	49	Female	0	0	0
		Missense				Missense		2	0.59	0	7.5	17	99.3994	55	Female	0	1	1
		Missense						2	0.39	0	4	9.89		73	Male	0	0	0
		Missense			Missense			2	0.14	1	9	16	100	68	Male	0	1	1
		Missense			Missense			1	1.25	1	4.5	12.6	99.548	57	Male	0	1	0
		Missense			Missense			1	1.21	0	1.8	5.2	35.725	52	Male	0	0	0
		Missense			Missense			1	1.13	0	8.5	16.1	100	19	Female	1	0	0
		Missense		Missense				1	1.126	0	4.5	13	9.51417	47	Male	0	1	0
		Missense		Missense				1	1.12	1	2.6	10.5	100	30	Female	0	0	0
		Missense		Missense				1	1.12	1	1.72	12	12.9555	36	Female	0	0	0
		Missense		Missense				1	1.12	0	10.2	16.2	100	33	Male	1	0	0
		Missense				Missense		1	1.1	1	2.45	9	63.5589	57	Female	0	0	0
		Missense			Missense			1	1.09	1	7.4	12	100	59	Male	0	0	0
		Missense		Missense				1	1.09	1	7.3	15.3	100	55	Male	0	0	0
		Missense			Missense			1	1.08	1	3.7	9.5	100	73	Male	0	0	0
		Missense		Missense				1	1.07	0	1.3	6	76.3145	65	Male	0	0	0
		Missense						1	1.07	0	3.9	10		72	Female	0	0	0
		Missense		Missense				1	1.06	1	2.6	12	88.731	43	Female	0	0	0
		Missense						1	1.06	0	9.75	9.9		45	Female	1	0	0
		Missense			Missense			1	1.05	1	11.6	15	85.5057	67	Male	0	0	0
		Missense		Missense				1	1.05	1	2.3	9.5	11.0548	62	Female	0	0	0
		Missense			Missense			1	1.05	0	3.25	7	64.9624	33	Male	0	0	0
		Missense		Missense				1	1.05	0	4.5	10	100	29	Female	0	0	0
		Missense		Missense				1	1.05	0	2.98	8	24.6575	81	Female	0	0	0
		Missense			Missense			1	1.04	1	4.1	9.5	92.215	55	Female	0	0	0
		Missense		Missense				1	1.04	0	5.9	14	100	47	Female	0	0	0
		Missense		Missense				1	1.04	0	4.3	9	62.3797	67	Female	0	0	1
		Missense		Missense				1	1.04	0	4.1	10.2	98.511	69	Female	0	0	0
		Missense		Missense				1	1.04	0	3.5	8	85.5256	56	Male	0	0	0
		Missense			Missense			1	1.03	1	10.1	12.6	98.0471	65	Male	0	0	0
		Missense		Missense				1	1.03	1	7.9	15.3	84.1379	59	Male	0	0	0
		Missense		Missense				1	1.03	0	4	12	89.4937	68	Female	1	0	0
		Missense		Missense				1	1.02	1	7.1	13	95.7533	71	Female	0	0	0
		Missense		Missense				1	1.02	1	6.55	15.27	96.8623	60	Male	0	0	0
		Missense		Missense				1	1.02	1	5.7	13	92.2296	23	Female	0	0	0
		Missense			Missense			1	1.02	0	4.27	8.37	97.0913	49	Male	0	0	0
		Missense			Missense			1	1.01	1	11	21.5	100	75	Male	1	0	0
		Missense			Missense			1	1.01	1	4.8	13	85.4564	65	Male	0	0	0
		Missense		Missense				1	1.01	0	5.1	9.4	100	66	Male	0	0	0
		Missense		Missense				1	1	1	10	18	86.3797	46	Male	0	0	0
		Missense		Missense				1	1	1	2.75	7	35.5054	57	Male	0	0	0
		Missense		Missense				1	1	0	1.8	12	90.0051	64	Male	0	0	0
		Missense			Missense			1	0.99	1	4.15	12.15	92.6707	67	Female	0	0	1
		Missense		Missense				1	0.99	0	2.5	9.5	86.9565	63	Male	0	0	0
		Missense			Missense			1	0.98	1	14	16.5	88.4211	40	Male	0	0	1
		Missense			Missense			1	0.98	1	10.8	14	100	36	Female	1	0	0
		Missense		Missense				1	0.98	1	8.4	11.2	100	53	Male	0	0	0
		Missense		Missense				1	0.98	1	7.12	16	94.6083	56	Male	0	1	0
		Missense		Missense				1	0.97	1	8.1	16.5	98.3778	42	Female	0	0	0
		Missense			Missense			1	0.97	0	4.62	12	100	73	Male	0	0	0
		Missense		Missense				1	0.97	0	2.5	12	58.3838	71	Female	1	0	0
		Missense		Missense				1	0.96	1	8	21	99.187	75	Female	1	0	0
		Missense		Missense				1	0.96	1	2.3	9	94.4698	31	Female	0	0	0
		Missense		Missense				1	0.96	0	1.6	8.7	15.7337	62	Female	0	0	0
		Missense			Missense			1	0.95	1	2.65	10	33.0827	60	Female	0	0	0
		Missense		Missense				1	0.95	1	5.86	11.7	88.121	42.1	Female	0	1	1
		Missense			Missense			1	0.95	0	3.4	8.87	100	68	Female	0	0	0
		Missense		Missense				1	0.95	0	7	11	71.202	42	Male	0	0	0
		Missense			Missense			1	0.94	1	5.2	15	74.7374	26	Male	0	1	0
		Missense		Missense				1	0.94	1	8	11.5	97.4203	63	Female	0	0	0
		Missense		Missense				1	0.94	1	7.9	16	95.749	67	Female	0	0	0
		Missense		Missense				1	0.94	1	5.23	12.33	91.1213	77	Female	0	0	0
		Missense			Missense			1	0.93	1	8	14.3	100	38	Male	1	0	0
		Missense			Missense			1	0.93	1	5.1	12.1	97.8894	35	Male	0	0	0
		Missense			Missense			1	0.93	1	3.1	14.4	77.4096	67	Female	0	0	0
		Missense		Missense				1	0.93	1	14.4	19.2	70.2621	30	Female	0	0	0
		Missense		Missense				1	0.93	1	4.5	10.5	100	64	Female	1	0	0
		Missense			Missense			1	0.92	1	3.07	14	96.0361	41	Male	0	0	0
		Missense				Missense		1	0.92	1	2.5	7.5	67.3684	99	Female	0	0	0
		Missense		Missense				1	0.92	0	4.1	12	89.9846	34	Female	0	0	0
		Missense			Missense			1	0.91	1	3.5	12.8	100	66	Female	0	0	0
		Missense		Missense				1	0.91	1	12.7	12	74.3825	55	Female	1	0	0
		Missense		Missense				1	0.91	1	8.4	17	48.8215	64	Female	1	1	1
		Missense		Missense				1	0.91	1	4	12	95.9091	73	Female	0	0	0
		Missense		Missense				1	0.91	1	3.9	10.07	57.7236	36	Female	0	0	0
		Missense		Missense				1	0.91	0	4	7.5	99.0844	68	Male	0	0	0
		Missense				Missense		1	0.91	0	3.7	9	100	60	Female	0	0	0
		Missense		Missense				1	0.9	1	9.8	20	81.5408	71	Male	1	0	0
		Missense		Missense				1	0.9	1	3	10.5	94.8433	34	Female	0	0	0
		Missense			Missense			1	0.9	0	8.2	15.7	99.0476	68	Male	0	0	0
		Missense			Missense			1	0.89	1	2.7	10	11.5115	65	Female	0	0	0
		Missense		Missense				1	0.89	1	10.5	14	94.3515	50	Male	1	0	0
		Missense		Missense				1	0.89	1	3.74	12	67.4069	54	Male	0	0	0
		Missense			Missense			1	0.88	0	10.97	13	98.5464	71	Female	1	0	0
		Missense		Missense	Missense			1	0.87	0	4.6	11	100	83	Male	0	0	0
		Missense			Missense			1	0.87	0	3.03	16.49	63.2213	80	Female	0	0	0
		Missense			Missense			1	0.86	1	10.3	17.8	98.0412	65.6	Male	0	0	1
		Missense			Missense			1	0.85	1	9.9	22.5	73.1097	46	Male	1	0	0
		Missense			Missense			1	0.85	1	8.9	15.6	100	55	Male	1	0	0
		Missense			Missense			1	0.85	1	5.38	12.71	70.9483	50	Female	0	0	0
		Missense			Missense			1	0.85	1	4.5	12.4	97.7444	72	Male	0	0	0
		Missense			Missense			1	0.85	1	2.21	8.8	59.5787	30	Female	0	0	0
		Missense		Missense				1	0.85	1	5.6	15	92.2995	25	Male	0	0	0
		Missense		Missense				1	0.84	1	5.38	13.67	84.9198	55	Male	0	0	0
		Missense			Missense			1	0.84	0	6.9	11	97.346	72	Female	0	0	0
		Missense			Missense			1	0.83	1	7.1	22	92.4699	52	Female	0	1	0
		Missense		Missense				1	0.83	1	12.1	16.7	99.1853	49	Male	0	0	0
		Missense		Missense				1	0.83	1	6.1	13.1	92.5419	56	Male	0	1	0
		Missense			Missense			1	0.83	0	4.6	10.5	63.7827	59	Female	0	0	0
		Missense			Missense			1	0.82	1	9.5	12.4	95.7958	52	Female	0	0	0
		Missense			Missense			1	0.82	1	3.3	11	100	48	Male	0	0	0
		Missense		Missense				1	0.82	1	4.8	12	100	67	Female	0	0	0
		Missense			Missense			1	0.82	0	2.8	9	99.3994	77	Female	0	0	0
		Missense		Missense				1	0.81	1	5.2	8	92.3389	37	Male	0	0	0
		Missense		Missense				1	0.81	0	5.43	10.92	93.9086	34	Female	0	0	0
		Missense			Missense			1	0.8	1	7.5	18	100	64	Female	0	0	0
		Missense			Missense			1	0.8	1	6.23	19	100	63	Male	0	0	1
		Missense			Missense			1	0.79	1	4.7	12	95.988	56	Female	0	0	0
		Missense			Missense			1	0.79	0	10	15	76.8922	68	Male	1	0	0
		Missense			Missense			1	0.79	0	2.94	14.67	76.6917	93	Female	0	0	1
		Missense			Missense		Missense	1	0.78	1	8.3	14.6	100	60	Female	0	0	0
		Missense			Missense			1	0.78	1	4.4	14.1	98.853	71	Male	0	0	0
		Missense		Missense				1	0.78	1	2.4	10	90.7708	18	Male	0	0	0
		Missense			Missense			1	0.77	1	8.6	18	96.8421	55	Female	1	0	0
		Missense			Missense			1	0.77	0	9	21	97.8958	42	Female	1	0	0
		Missense			Missense			1	0.76	1	5.3	13	99.4475	63	Male	0	0	0
		Missense			Missense			1	0.76	0	7.7	15	100	70	Female	0	0	0
		Missense		Missense				1	0.74	1	4.5	9.1	100	74	Female	0	0	0
		Missense			Missense			1	0.72	1	3.6	14	95.1856	69	Female	0	0	0
		Missense		Missense				1	0.71	1	5	15.4	95.0481	80	Female	0	0	0
		Missense		Missense				1	0.71	0	3.6	14	9.00901	82	Female	0	0	0
		Missense		Missense				1	0.69	1	9.9	15	92.3467	74	Female	1	0	0
		Missense		Missense				1	0.68	1	2.7	10	79.898	52	Male	0	0	0
		Missense			Missense			1	0.68	0	3.85	16	92.9406	38.4	Female	0	0	0
		Missense		Missense				1	0.67	1	3.2	14.7	51.7695	65	Male	0	0	0
		Missense			Missense			1	0.67	0	5.08	16	97.5976	65	Male	0	0	0
		Missense		Missense				1	0.66	0	3.2	15.5	99.3416	68	Female	0	0	0
		Missense			Missense			1	0.65	1	3.4	20.5	69.9749	66	Female	0	0	0
		Missense		Missense				1	0.65	1	10.9	18	100	55	Male	0	1	1
		Missense		Missense				1	0.65	1	7.6	15.5	23.7563	48	Male	0	0	0
		Missense		Missense				1	0.65	0	2.5	13	79.8379	49	Female	0	0	0
		Missense		Missense				1	0.64	1	12.2	20	100	37	Female	1	0	0
		Missense		Missense				1	0.64	1	4	13	43.8335	50	Female	0	0	0
		Missense		Missense				1	0.64	1	2.7	8.3	26.0738	60	Male	0	0	0
		Missense						1	0.64	1	4.2	14		70	Female	0	0	0
		Missense		Missense				1	0.64	0	4.1	24.1	96.0734	68	Male	1	0	0
		Missense		Missense				1	0.64	0	3.49	13	11.7847	74	Male	0	0	0
		Missense			Missense			1	0.63	1	2.2	10	11.7176	23	Male	0	0	0
		Missense		Missense				1	0.63	1	10.5	17.8	95.4733	38	Male	1	1	1
		Missense			Missense			1	0.62	1	6.1	13	87.0352	48	Male	0	0	0
		Missense			Missense			1	0.62	1	1.9	6.5	79.496	59	Male	0	0	0
		Missense			Missense			1	0.6	1	8.7	18	64.2857	70	Male	1	0	1
		Missense		Missense				1	0.6	0	3	15.11	100	60	Female	0	0	0
		Missense		Missense	Missense			1	0.59	1	3.8	9	94.4945	65	Female	0	0	0
		Missense			Missense			1	0.57	1	5.1	14	31.8478	68	Male	0	0	0
		Missense		Missense				1	0.57	0	13.6	17.6	53.3603	48	Male	0	0	0
		Missense			Missense			1	0.56	1	8	16.7	92.6316	77	Female	0	0	0
		Missense			Missense			1	0.56	1	5.5	12.8	78.8365	72	Female	1	1	1
		Missense			Missense			1	0.56	1	3.8	12.2	100	58	Male	0	1	1
		Missense		Missense				1	0.56	1	7	16	73.5183	66	Female	0	0	0
		Missense		Missense				1	0.54	1	6.6	18	88.1497	60	Female	0	1	1
		Missense		Missense				1	0.521	0	4.43	12	100	74	Female	0	0	0
		Missense		Missense				1	0.52	1	11.1	14.4	7.67289	33	Male	0	0	0
		Missense		Missense				1	0.51	0	6	12	95.5511	84	Male	1	0	0
		Missense			Missense			1	0.5	0	6	14	97.8916	71	Male	0	0	0
		Missense		Missense				1	0.49	1	2.86	11.54	78.2985	45	Female	0	0	0
		Missense			Missense			1	0.49	0	5.3	8	95.9439	73	Female	0	0	0
		Missense			Missense			1	0.49	0	3	16.35	100	68	Male	0	0	0
		Missense			Missense			1	0.48	1	1.25	15.5	50.1508	65	Female	0	0	0
		Missense		Missense				1	0.48	1	4.9	10.7	89.5204	85	Female	0	0	1
		Missense			Missense			1	0.47	1	3.63	18	70.9127	78	Male	0	0	1
		Missense			Missense			1	0.46	1	1.5	11.97	58.0871	56	Female	0	0	1
		Missense		Missense				1	0.46	1	3.9	12	93.6322	59	Female	0	0	0
		Missense			Missense			1	0.44	1	5.8	16	100	67	Male	0	1	0
		Missense			Missense			1	0.43	1	3.58	12.88	92.5313	61	Female	0	0	0
		Missense			Missense			1	0.42	1	6.2	19.4	77.2704	72	Female	0	1	1
		Missense		Missense				1	0.41	0	7.3	20	95.1023	55	Female	1	0	0
		Missense			Missense			1	0.39	0	2.8	6	93.9759	49	Female	0	0	0
		Missense			Missense			1	0.39	0	1.7	15	32.9329	52	Male	0	0	0
		Missense		Missense				1	0.39	0	2	4	69.022	48	Female	0	0	0
		Missense		Missense				1	0.38	1	4.44	14.09	69.8537	61	Male	0	1	0
		Missense		Missense				1	0.37	1	2.7	18	24.501	74	Male	0	0	0
		Missense			Missense			1	0.36	1	3.46	19.03	50.1004	54	Male	0	0	0
		Missense		Missense				1	0.35	1	8.12	19.3	100	86	Male	0	0	0
		Missense		Missense				1	0.35	0	3.8	6.5	65.2504	33	Male	0	0	0
		Missense			Missense			1	0.34	1	7	15.5	100	71	Male	0	0	0
		Missense			Missense			1	0.33	1	5	20	100	68	Male	1	0	0
		Missense		Missense				1	0.32	1	9.6	15.6	98.2811	57	Male	0	0	0
		Missense			Missense			1	0.31	1	3.28	16	56.2092	57	Male	0	0	0
		Missense		Missense				1	0.3	1	1.75	12	53.0295	69	Male	0	0	0
		Missense			Missense			1	0.19	1	4	14	80.582	53	Female	0	0	0
		Missense		Missense		Missense		1	0.19	1	4.8	15	100	61	Male	0	0	1
		Missense			Missense			1	0.17	1	7.02	16	26.5931	49.9	Female	0	1	1
			Missense		Missense			2	1.52	0	8	12	86.2725	81	Male	1	0	0
			Missense		Missense			2	1.43	1	4.8	12.4	77.2476	72	Male	0	0	1
			Missense	Missense				2	0.9	1	10.7	19	100	67	Male	1	0	1
			SpliceSite	Missense				2	0.56	1	3.4	11.5	83.6032	77	Female	0	0	0
			Missense					2	0.46	0	5.09	13.46		55	Female	0	1	1
			SpliceSite	Missense				2	0.32	0	10.3	18	88.5859	77	Male	0	1	0
			Missense		Missense			2	0.28	1	4.7	12.75	55.6835	80	Male	0	0	0
			SpliceSite	Missense				2	0.26	0	14.9	17.8	88.4264	60	Male	0	0	0
			SpliceSite		Missense			2	0.16	1	6.1	16	96.8969	65	Male	0	1	1
			SpliceSite	Missense				1	1.31	1	5.6	11	100	63	Male	0	0	0
			Missense	Missense				1	1.26	0	5.43	12.6	93.3409	75	Female	0	0	0
			Missense	Missense				1	1.26	0	2.7	8	98.2706	72	Female	0	1	1
			SpliceSite	Missense				1	1.25	0	7	17.5	80.4866	83	Male	1	0	1
			Missense	Missense				1	1.215	0	2.4	7.9	60.423	69	Female	0	0	0
			Missense		Missense			1	1.21	0	4	11	92.3232	72	Male	0	0	0
			Missense	Missense				1	1.19	0	2.82	8	98.0233	60	Male	0	0	0
			Missense	Missense				1	1.17	0	12.4	15	79.6954	53	Male	1	0	0
			Missense	Missense				1	1.17	0	6.88	6.88	91.7101	38	Male	0	0	0
			Missense		Missense			1	1.16	0	2.75	7	95.9317	82	Male	0	0	0
			Missense	Missense				1	1.16	0	9.5	15.3	93.1174	83	Male	0	0	0
			SpliceSite		Missense			1	1.15	0	7.8	12.3	95.4865	87	Male	0	0	0
			Missense	Missense				1	1.15	0	7.7	12.7	82.2638	40	Male	0	0	0
			SpliceSite		Missense			1	1.14	0	4	7.6	94.8898	71	Male	1	0	0
			Missense	Missense				1	1.14	0	7.7	14	82.4899	64	Male	0	0	0
			Missense	Missense				1	1.14	0	3	6	100	54	Female	0	0	0
			Missense	Missense				1	1.14	0	1.92	4.41	78.2123	55.74	Male	0	0	0
			Missense		Missense			1	1.13	0	5	15.5	92.5777	83	Female	0	0	0
			Missense		Missense			1	1.13	0	3.7	14	100	58	Female	0	0	0
			Missense		Missense			1	1.12	0	5.42	11.8	99.6488	59.16	Female	0	0	0
			Missense	Missense				1	1.12	0	3.8	8.7	94.4586	49	Female	0	0	0
			Missense		Missense			1	1.11	0	3.5	11.9	85.2278	84	Female	0	0	0
			Missense		Missense			1	1.11	0	3.34	10	100	58	Male	0	0	0
			Missense		Missense			1	1.1	0	10.91	15.85	89.9147	54	Female	0	0	0
			Missense	Missense				1	1.1	0	1.9	6	100	68	Male	0	0	0
			Missense	Missense				1	1.09	0	4.5	15	89.7773	75	Male	1	1	1
			Missense	Missense				1	1.09	0	3.6	11	100	81	Male	0	0	0
			Missense	Missense				1	1.09	0	1.5	10	91.0995	78	Male	0	0	0
			Missense		Missense			1	1.086	0	3.2	9	97.14	82	Male	0	0	1
			Missense		Missense			1	1.08	0	5.4	12	97.3036	65	Male	0	0	0
			Missense	Missense				1	1.08	0	4.5	11	40.1988	73	Female	0	0	0
			Missense		Missense			1	1.07	0	2.3	9.5	100	73	Female	0	0	0
			Missense	Missense				1	1.07	0	4.6	15.1	93.602	84	Male	0	0	1
			Missense	Missense				1	1.06	0	7.99	10.45	100	58	Male	0	0	0
			Missense,Missense	Missense				1	1.06	0	2.7	9.5	46.748	67	Male	0	0	0
			Missense		Missense			1	1.05	0	2.65	3	75.4016	55	Male	0	0	0
			Missense		Missense			1	1.05	0	2.1	8.5	85.9007	77	Female	0	0	0
			Missense	Missense				1	1.05	0	4.4	9.7	100	69	Male	0	0	1
			Missense	Missense				1	1.05	0	2.6	9.5	90.2965	59	Male	0	0	0
			Missense		Missense			1	1.04	0	11	16	86.6165	79	Male	0	0	0
			Missense		Missense			1	1.04	0	7.3	12	93.1795	32	Female	0	0	0
			Missense		Missense			1	1.04	0	2.9	7.5	78.7452	54.21	Female	0	0	0
			Missense		Missense			1	1.04	0	2.5	10.5	22.3335	67	Male	0	0	0
			SpliceSite		Missense			1	1.04	0	1.7	6.5	95.5912	60	Male	0	0	0
			Missense	Missense				1	1.04	0	2	9.8	100	67	Female	0	0	0
			SpliceSite	Missense				1	1.03	0	5.9	13	91.6721	68	Male	0	0	0
			Missense	Missense				1	1.03	0	4.4	12.1	97.7727	65	Male	0	0	1
			Missense	Missense				1	1.03	0	4.2	11	89.7772	57	Male	0	0	0
			NonframeshiftDeletion	Missense				1	1.03	0	3.5	11.5	82.7133	61	Male	0	0	0
			Missense		Missense			1	1.02	0	7.3	17	96.6315	35	Female	0	0	0
			Missense		Missense			1	1.02	0	2.7	9.9	94.7896	54	Female	0	0	0
			Missense		Missense			1	1.02	0	2.7	8	90.5168	69	Female	0	0	0
			Missense		Missense			1	1.02	0	1.9	12	95.2429	79	Female	0	0	0
			Missense		Missense			1	1.02	0	1.8	14	96.7386	80	Male	1	0	1
			Missense	Missense				1	1.02	0	9	16	87.6008	42	Male	0	0	0
			Missense	Missense				1	1.02	0	7	14	86.826	58	Female	0	0	0
			Missense	Missense				1	1.02	0	2.9	10.5	96.5341	81	Male	0	0	0
			SpliceSite			Missense		1	1.02	0	3.9	8	95.0951	78	Female	0	0	0
			Missense		Missense			1	1.01	0	11.1	20	90.8179	47	Male	0	0	0
			Missense		Missense			1	1.01	0	9.7	14	68.4739	50	Male	1	0	0
			Missense		Missense			1	1.01	0	5.3	13.5	100	52	Male	0	0	0
			Missense	Missense				1	1.01	0	3.6	10	100	72	Male	0	0	1
			Missense	Missense				1	1.01	0	3.4	10.8	100	63	Female	0	0	0
			Missense	Missense				1	1.01	0	3.1	9	65.519	60	Female	0	0	0
			Missense		Missense			1	1	0	6.1	14.5	93.5644	41	Male	0	0	0
			Missense	Missense				1	1	0	8.62	9.6	96.4152	60.27	Male	0	0	0
			NonframeshiftDeletion	Missense				1	1	0	5.2	12.1	88.6974	56	Male	0	1	0
			Missense		Missense			1	0.99	0	10	14.2	94.5946	65	Male	1	0	1
			Missense		Missense			1	0.99	0	4.3	12	100	78	Male	0	0	1
			NonframeshiftInsertion		Missense			1	0.99	0	2.7	8.5	100	61	Female	0	0	0
			SpliceSite	Missense				1	0.99	0	9	13	82.2823	63	Female	0	0	0
			NonframeshiftDeletion	Missense				1	0.99	0	5	9.6	100	94	Male	0	0	0
			Missense	Missense				1	0.99	0	3.4	14	91.4721	68	Male	0	0	0
			SpliceSite	Missense				1	0.99	0	3	6	85.6421	58	Male	0	0	0
			Missense					1	0.99	0	6.5	10		69	Female	0	0	0
			Missense					1	0.99	0	3.15	8.87		21	Female	0	0	0
			NonframeshiftDeletion	Missense				1	0.98	1	10.1	13.4	81.3808	48	Male	0	0	0
			Missense		Missense			1	0.98	0	3.34	12.74	95.9839	69	Female	0	0	0
			Missense		Missense			1	0.98	0	3.3	12	80.0801	65	Male	0	0	0
			Missense		Missense			1	0.98	0	3.17	8.65	91.5203	66	Female	0	0	0
			Missense	Missense				1	0.98	0	6.5	16	96.1948	67	Male	0	0	0
			Missense	Missense				1	0.98	0	4.5	13	100	64	Male	0	0	0
			Missense	Missense				1	0.98	0	2.57	9.84	82.5989	59	Female	0	0	0
			SpliceSite		Missense			1	0.974	0	1.9	8.1	98.7976	70	Female	0	0	0
			Missense		Missense			1	0.97	0	8.55	9	94.7157	71	Male	0	0	0
			Missense		Missense			1	0.97	0	6.75	10.14	100	70	Female	0	0	0
			Missense		Missense			1	0.97	0	6	9	98.3475	70	Female	0	0	0
			Missense	Missense				1	0.97	0	2.42	12	97.998	69	Male	0	0	0
			Missense	Missense				1	0.97	0	2.2	9.7	97.1574	62	Female	0	0	0
			Missense		Missense			1	0.96	1	6.07	6.9	93.8878	66	Male	0	0	0
			Missense		Missense			1	0.96	0	5.4	11.5	100	69	Male	0	0	0
			SpliceSite		Missense			1	0.96	0	2	5.5	94.642	42	Male	0	0	0
			Missense	Missense				1	0.96	0	4.1	10.7	99.8476	70	Female	0	0	0
			Missense	Missense				1	0.96	0	4	13	96.7403	66	Female	0	0	0
			SpliceSite	Missense				1	0.96	0	2.95	14	99.9435	59	Female	0	0	0
			SpliceSite	Missense				1	0.96	0	2.9	7.2	94.5602	55	Male	0	0	0
			Missense	Missense				1	0.95	1	3.5	15.5	69.9324	86	Male	0	1	1
			Missense		Missense			1	0.95	0	9.5	17	90.7268	77	Male	0	0	0
			Missense		Missense			1	0.95	0	6.5	15.4	89.3126	75	Male	0	0	0
			Missense		Missense			1	0.95	0	5.1	10.1	95.2906	31	Male	0	0	0
			Missense		Missense			1	0.95	0	3.4	14	85.0402	70	Male	0	0	0
			Missense		Missense			1	0.95	0	3	11.4	86.4865	69	Female	0	0	0
			SpliceSite	Missense				1	0.95	0	9	16	93.1638	32	Male	0	0	0
			SpliceSite	Missense				1	0.95	0	3.15	7	94.3911	61	Female	0	0	0
			Missense		Missense			1	0.94	0	13.4	16	86.5433	66	Male	1	0	0
			Missense		Missense			1	0.94	0	5.62	10.17	100	66	Male	0	0	0
			Missense		Missense			1	0.94	0	4.32	13.49	100	61	Female	0	1	0
			Missense		Missense			1	0.94	0	4.1	14	99.6488	74	Male	0	0	0
			Missense		Missense			1	0.94	0	3.2	7.8	97.8148	45	Male	0	0	0
			Missense	Missense				1	0.94	0	10	10	100	74	Female	0	0	0
			Missense	Missense				1	0.94	0	4.6	13.3	100	56	Male	0	0	0
			Missense	Missense				1	0.94	0	3.7	9.9	84.4871	45	Male	0	0	0
			Missense	Missense				1	0.94	0	3	10	100	74	Female	0	0	0
			Missense	Missense				1	0.94	0	2.6	11.5	100	67	Male	1	0	0
			Missense	Missense				1	0.94	0	2.2	6.5	96.4253	53	Female	0	0	0
			Missense		Missense			1	0.93	0	7.2	14	96.0401	59	Male	0	0	0
			Missense		Missense			1	0.93	0	4.5	8	96.9849	90	Male	0	0	0
			Missense		Missense			1	0.93	0	3.8	9	91.3655	71.9	Male	0	0	0
			Missense		Missense			1	0.93	0	3.5	12	96.7386	47	Male	0	0	0
			Missense		Missense			1	0.93	0	2.75	12	92.678	77	Male	0	0	0
			Missense		Missense			1	0.93	0	2.5	9.5	98.1928	65	Male	0	0	0
			SpliceSite		Missense			1	0.93	0	2.3	7.3	96.5448	69	Male	0	0	1
			Missense	Missense				1	0.93	0	4.57	6	67.0713	61	Male	0	0	0
			Missense	Missense				1	0.93	0	4.4	12.9	98.5626	57	Male	0	0	0
			Missense	Missense				1	0.93	0	3.4	12	99.656	79	Male	0	0	0
			Missense	Missense				1	0.93	0	2.5	6.5	59.9898	69	Male	0	0	0
			Missense		Missense			1	0.92	0	8.8	16	98.0432	57	Male	0	0	0
			Missense		Missense			1	0.92	0	3.5	10	82.9488	49	Male	0	0	0
			Missense		Missense			1	0.92	0	3.4	13	98.3968	79	Male	0	0	0
			Missense	Missense				1	0.92	0	9.9	20.5	94.8757	67	Male	0	0	0
			Missense	Missense				1	0.92	0	8.3	13	97.1168	56	Male	0	0	0
			Missense	Missense				1	0.92	0	4.5	14	71.6237	53	Male	1	0	0
			Missense	Missense				1	0.92	0	3.8	10	100	80	Female	0	0	0
			Missense	Missense				1	0.92	0	2.82	7	100	54	Female	1	0	1
			Missense	Missense				1	0.92	0	1.5	9	13.9909	73	Male	0	0	1
			Missense		Missense			1	0.91	0	4.9	13	66.0311	43	Male	0	0	0
			Missense		Missense			1	0.91	0	4.62	11.75	90.4714	79	Female	0	0	0
			Missense		Missense			1	0.91	0	4.2	6.5	100	80	Male	0	0	0
			Missense	Missense				1	0.91	0	12.6	16	73.9419	78	Male	1	0	1
			Missense	Missense				1	0.91	0	11.72	11.85	96.8464	72	Male	0	0	0
			Missense	Missense				1	0.91	0	6.4	11.91	98.5346	70	Female	0	0	0
			Missense					1	0.91	0	4.4	12.5		68	Male	0	0	1
			Missense		Missense			1	0.905	0	2.2	9	86.1585	61	Male	0	0	0
			Missense	Missense				1	0.9	1	5.2	13	86.0785	61	Male	0	0	0
			Missense		Missense			1	0.9	0	9.5	12	13.5135	42	Male	1	0	0
			Missense		Missense			1	0.9	0	3	8.5	100	69	Male	0	0	0
			Missense		Missense			1	0.9	0	2.6	9.3	68.9379	62	Male	0	0	0
			Missense	Missense				1	0.9	0	6.16	15	91.1542	66	Female	0	0	0
			Missense	Missense				1	0.9	0	2.9	9.6	97.613	57	Female	1	0	0
			Missense	Missense				1	0.9	0	2.6	12	100	44	Male	0	0	0
			Missense	Missense				1	0.9	0	1.1	4	98.7327	68	Male	0	0	0
			Missense			Missense		1	0.9	0	4.9	14	100	74	Male	0	0	0
			Missense					1	0.9	0	3.4	12		93	Female	0	0	1
			Missense		Missense			1	0.89	1	5.01	14	88.5542	70	Male	0	1	0
			Missense		Missense			1	0.89	0	11.1	16	50.7268	55	Male	0	0	0
			Missense		Missense			1	0.89	0	5.6	8.8	100	71	Male	0	0	0
			Missense		Missense			1	0.89	0	3.5	13.5	98.648	72	Female	0	0	0
			SpliceSite		Missense			1	0.89	0	3.49	10.91	100	65	Female	0	0	0
			Missense	Missense				1	0.89	0	11.62	16.29	92.0578	68	Male	1	0	0
			Missense		Missense			1	0.88	0	6.9	12.2	94.2356	82	Female	0	0	0
			Missense		Missense			1	0.88	0	3.74	8	99.5489	71	Female	0	0	0
			Missense	Missense				1	0.88	0	3.5	11	90.8999	80	Female	0	0	0
			Missense	Missense				1	0.88	0	3.5	7	45.2582	47	Male	0	0	0
			SpliceSite	Missense				1	0.88	0	3.4	6	27.6406	62	Male	0	0	0
			Missense	Missense				1	0.88	0	2.3	5.5	100	61	Female	0	0	0
			Missense					1	0.88	0	8	15.3		64	Female	0	0	0
			Missense					1	0.88	0	3.8	11.5		58	Female	0	0	0
			Missense	Missense				1	0.87	1	3.2	12	14.826	33	Female	0	0	0
			Missense		Missense			1	0.87	0	5.15	11.03	100	75	Male	0	0	0
			Missense		Missense			1	0.87	0	2.8	8.5	100	60	Male	0	0	0
			Missense	Missense				1	0.87	0	7.5	12	91.1032	47	Male	0	0	0
			Missense	Missense				1	0.87	0	3.3	9.5	93.6041	62	Female	0	1	0
			Missense	Missense				1	0.87	0	2.3	8.3	10.819	67	Male	0	0	0
			Missense		Missense			1	0.864	0	6.7	15	90.4068	30	Female	0	0	0
			Missense		Missense			1	0.86	0	8	15.5	92.3596	62	Male	0	0	0
			NonframeshiftDeletion		Missense			1	0.86	0	3.4	7.2	24.1241	65	Male	0	0	0
			Missense	Missense				1	0.86	0	9.4	13.1	97.8564	54	Female	0	0	0
			SpliceSite	Missense				1	0.86	0	5.38	11.05	84.0771	54	Male	0	0	0
			Missense	Missense				1	0.86	0	2.6	8	100	57	Male	0	0	0
			SpliceSite	Missense				1	0.85	1	4.8	10.5	100	53	Male	0	0	0
			Missense		Missense			1	0.85	0	6.39	12	91.2281	50	Male	0	0	0
			Missense		Missense			1	0.85	0	3.7	9	63.253	62	Male	0	0	0
			Missense		Missense			1	0.84	0	4.7	9.9	100	78	Male	0	0	1
			Missense		Missense			1	0.84	0	3	8.7	100	70	Male	0	0	0
			Missense		Missense			1	0.84	0	1.8	9	75.4755	75	Female	0	0	0
			Missense	Missense				1	0.84	0	3.63	9	32.5581	56	Female	0	0	0
			Missense	Missense				1	0.84	0	3	13.8	44.5802	48	Male	0	0	0
			Missense		Missense			1	0.837	0	17	17.8	92.3848	74	Female	0	0	0
			Missense	Missense				1	0.83	1	9.5	18	96.6633	58	Male	0	0	0
			SpliceSite		Missense			1	0.83	0	8.5	13.6	95.3383	44	Female	1	0	0
			Missense		Missense			1	0.83	0	4.5	9	94.6894	60	Male	0	0	0
			Missense		Missense			1	0.83	0	3.1	7.6	94.5309	73	Female	0	0	0
			SpliceSite	Missense			Missense	1	0.83	0	4.6	12.2	100	40	Male	0	0	0
			Missense	Missense				1	0.83	0	10.7	13	94.047	52	Female	0	0	0
			NonframeshiftDeletion	Missense				1	0.83	0	6.54	6	92.2764	67	Male	0	0	0
			Missense		Missense			1	0.82	0	2.4	9.5	77.7499	74	Male	0	0	0
			Missense		Missense			1	0.82	0	2.02	5	94.4835	78	Female	0	0	0
			Missense	Missense				1	0.82	0	10.09	13.95	94.1473	45	Female	0	0	0
			Missense	Missense				1	0.82	0	3.8	10	98.9356	68	Female	0	0	0
			Missense	Missense				1	0.82	0	2.5	14	12.0996	74	Male	0	0	0
			NonframeshiftBlockSubstitution				Missense	1	0.82	0	6.1	14.2	91.84	55	Female	0	0	0
			Missense			Missense		1	0.82	0	8.1	13.5	97.0884	57	Male	0	0	0
			SpliceSite	Missense				1	0.81	0	4.7	7.8	62.8688	71	Male	0	0	0
			Missense		Missense			1	0.807	0	3.6	12	71.4678	60	Female	0	0	0
			Missense	Missense				1	0.8	0	7.9	16.7	95.7838	54	Male	0	0	0
			Missense	Missense				1	0.8	0	5.2	13.2	97.0005	60	Male	0	1	0
			Missense		Missense			1	0.79	0	9.08	16	100	64	Male	0	0	0
			Missense	Missense				1	0.79	0	5.2	12	95.7889	52	Male	0	0	0
			Missense	Missense				1	0.79	0	4.1	10	75.3973	66	Male	0	0	0
			Missense			Missense		1	0.79	0	5.5	12	100	63	Male	0	0	0
			SpliceSite		Missense			1	0.78	0	6.7	15.3	98.1398	58	Male	0	0	0
			Missense	Missense				1	0.78	0	9.9	14	100	58	Male	0	0	0
			Missense	Missense				1	0.78	0	5.72	13.36	97.4568	75.72	Female	0	0	1
			Missense	Missense				1	0.78	0	4.89	7.11	26.4362	66	Female	1	0	0
			Missense	Missense				1	0.78	0	3	13	90.512	62	Female	1	0	0
			Missense	Missense				1	0.78	0	2.7	12	100	81	Male	1	0	0
			Missense		Missense			1	0.77	0	3	10.2	100	71	Male	0	0	0
			Missense	Missense				1	0.77	0	2.7	12.2	46.472	71	Male	0	0	0
			Missense	Missense				1	0.76	0	9	19.3	100	26	Male	0	0	0
			Missense	Missense				1	0.76	0	2.1	7	72.0127	81	Female	0	0	0
			Missense		Missense			1	0.75	1	2	8.5	98.3475	72	Male	0	0	0
			Missense		Missense			1	0.75	0	10.1	10	100	44	Female	0	0	0
			Missense		Missense			1	0.74	0	15.7	26	93.2195	72	Male	1	0	0
			Missense		Missense			1	0.74	0	10.2	13	85.9023	55	Male	0	1	0
			Missense	Missense				1	0.74	0	5.5	13.5	62.2087	69	Male	1	0	0
			NonframeshiftInsertion	Missense				1	0.74	0	5.5	12.5	96.1154	56	Male	0	0	0
			Missense	Missense				1	0.74	0	2.6	12	88.8211	32	Female	0	0	0
			Missense	Missense				1	0.72	0	7.8	12	94.2471	37	Female	0	0	0
			Missense	Missense				1	0.72	0	3.15	13.35	100	61	Male	0	1	0
			Missense		Missense			1	0.71	0	8.2	11.8	99.3994	82	Male	0	0	0
			Missense		Missense			1	0.71	0	3.2	6.8	31.4314	66	Male	1	0	0
			Missense	Missense				1	0.71	0	2	16	52.3906	84	Female	0	0	1
			Missense	Missense				1	0.7	0	8.2	17	100	68	Male	0	0	0
			Missense	Missense				1	0.7	0	2.3	8.5	100	68	Male	0	0	0
			Missense		Missense			1	0.68	0	10.1	10	84.0609	49	Male	0	0	0
			Missense		Missense			1	0.67	0	12	12	94.2298	54	Male	0	0	0
			Missense		Missense			1	0.67	0	9.8	10.2	100	34	Male	0	0	0
			Missense,Missense		Missense			1	0.67	0	3.9	12.5	12.9323	59	Female	0	0	0
			Missense	Missense				1	0.67	0	7.2	10	94.7154	75	Male	0	0	0
			Missense	Missense				1	0.66	0	2.4	7.5	73.1858	36	Male	0	0	0
			Missense	Missense				1	0.66	0	2.4	6	89.002	61	Male	0	0	0
			Missense	Missense				1	0.66	0	2	8	12.4494	63	Male	0	0	0
			Missense	Missense				1	0.65	0	2.9	5.7	85.4675	59	Male	0	0	0
			Missense		Missense			1	0.64	0	2.5	13	84.5382	65	Female	0	0	0
			Missense		Missense			1	0.631	0	2.62	8.1	79.5386	43	Female	0	0	0
			Missense	Missense				1	0.631	0	4.9	6.9	84.5687	70	Female	0	0	0
			Missense		Missense			1	0.63	0	2.8	10	68.9067	53	Female	0	0	0
			Missense		Missense			1	0.62	0	4.4	7.6	39.2373	54	Female	0	0	0
			Missense		Missense			1	0.61	0	2.4	5	98.2439	73	Male	0	0	0
			Missense	Missense				1	0.61	0	7.8	9.5	100	60	Female	0	0	0
			Missense	Missense				1	0.61	0	5.33	11.69	86.8154	64.78	Female	0	0	0
			Missense	Missense				1	0.61	0	3.3	10	89.5886	77	Male	0	0	0
			Missense		Missense			1	0.6	0	9.8	8.1	96.994	64	Male	0	0	0
			Missense	Missense				1	0.6	0	2.96	9	90.0555	76.4	Male	0	0	0
			Missense		Missense			1	0.57	0	7	15.5	91.7884	53	Male	0	0	0
			Missense		Missense			1	0.57	0	2.32	5	19.7395	72	Male	0	0	0
			SpliceSite	Missense				1	0.57	0	3.5	9.5	79.1328	58	Male	0	0	0
			Missense		Missense			1	0.53	0	8.02	15.66	98.846	76	Male	0	0	0
			Missense		Missense			1	0.53	0	3.2	9.92	78.0952	65	Male	0	0	0
			Missense		Missense			1	0.5	0	7.3	12	89.4684	68	Male	0	0	0
			Missense		Missense			1	0.47	0	8.5	11.5	99.6994	59	Male	0	0	0
			Missense	Missense				1	0.46	0	3.3	10.5	89.0365	64	Female	0	0	0
			Missense	Missense				1	0.45	0	1.6	7.04	26.7542	90	Male	0	0	1
			SpliceSite	Missense				1	0.43	0	1.65	8.22	100	60	Male	0	0	0
			SpliceSite					1	0.43	0	2.6	12		50	Male	0	0	1
			Missense	Missense				1	0.4	0	2.5	9	10.3828	70	Male	0	0	0
			Missense		Missense			1	0.39	0	4.6	10	87.4437	58	Female	0	0	0
			Missense	Missense				1	0.35	0	3.1	12	86.3683	70	Male	0	0	0
			Missense	Missense				1	0.33	0	3.5	13.5	95.2055	65	Female	0	0	1
			SpliceSite		Missense			1	0.3	0	10.3	16.3	10.4156	36	Female	0	0	0
			Missense	Missense				1	0.26	0	5	13	26.1134	81	Male	0	0	0
			Missense			Missense		1	0.22	0	6.5	14.1	97.0737	52	Male	0	0	0
			Missense	Missense				1	0.13	0	9	20	45.6016	60	Male	0	0	0
			Missense		Missense			1	0.03	1	3.5	12.5	38.4887	83	Male	0	0	1
				Missense				2	1.51	0	3.4	9	82.8893	86	Female	0	0	1
					Missense			2	1.49	1	3.88	12	78.0952	66	Female	0	1	1
				Missense				2	1.4	0	11.5	20	86.8059	66	Male	1	1	0
					Missense			2	1.37	1	5	11.5	90.9273	81	Female	1	0	0
							Missense	2	1.33	0	10.6	14	75.2577	35	Male	0	1	0
					Missense			2	1.31	1	9.4	10	81.5446	60	Female	1	1	1
					Missense			2	1.31	1	1.7	8	87.1486	64	Female	0	0	0
					Missense			2	1.27	1	17.48	18.26	93.9348	80	Male	0	1	1
					Missense			2	1.25	0	5.74	10	82.6305	83	Male	0	0	0
					Missense			2	1.22	1	5.2	13	95.6871	63	Female	1	1	1
				Missense				2	1.22	1	6.6	15.3	94.189	59	Female	0	1	1
				Missense				2	1.2	1	4.78	12.96	60.0601	76	Female	0	0	0
					Missense			2	1.19	1	10	16.3	96.8969	82	Male	1	1	1
				Missense				2	1.19	1	6.1	22.6	91.8616	72	Male	1	1	1
					Missense			2	1.16	1	9.1	16	96.1886	55	Female	1	1	1
				Missense				2	1.15	1	17	23	83.7545	80	Female	0	0	1
					Missense			2	1.13	1	9	18	98.8956	72	Male	1	1	1
				Missense				2	1.12	0	1.8	14	97.5535	58	Male	0	1	1
					Missense			2	1.11	0	4	13	98.1946	74	Male	0	1	0
				Missense				2	1.1	1	12.7	17.5	90.216	48	Male	1	1	1
					Missense			2	1.06	0	2.9	10.6	95.0426	74	Female	1	1	1
					Missense			2	1.05	1	5.1	12	81.322	59	Male	0	0	0
					Missense			2	1.04	1	10.6	19	49.7492	69	Female	1	1	1
					Missense			2	1.04	1	2.6	12	96.3445	74	Female	0	0	0
					Missense			2	1.03	1	10.03	14.6	87.4811	58	Female	1	1	0
					Missense			2	1.02	1	4.7	10.5	59.2889	66	Female	0	0	0
				Missense				2	1.01	0	5.2	13.7	21.4953	55	Female	1	0	0
					Missense			2	1	1	6.9	17	79.9398	75	Female	0	1	1
					Missense			2	1	0	5.5	13.3	93.0792	56	Female	1	1	0
				Missense				2	0.99	0	3.8	16	57.4631	65	Female	0	0	0
				Missense				2	0.97	1	10	16.7	96.1013	53	Female	1	1	1
				Missense				2	0.96	0	8.1	11.7	98.8343	81	Female	1	1	0
				Missense				2	0.95	0	3.7	15	56.8957	45	Male	0	0	0
					Missense			2	0.94	1	5.47	11.77	97.9737	57	Female	0	0	0
					Missense			2	0.933	1	7.9	16	89.9699	76	Male	1	1	1
					Missense			2	0.92	0	2.7	10.2	93.34	73	Male	0	0	0
				Missense				2	0.91	1	5.14	17	91.3282	49	Male	0	0	0
					Missense			2	0.87	0	1.9	7.8	73.996	65	Female	0	0	0
						Missense		2	0.83	0	4	14	100	67	Male	1	0	1
					Missense			2	0.81	1	8.5	18	66.2651	60	Female	1	0	0
				Missense				2	0.81	1	4.4	16	100	67	Male	0	1	0
				Missense				2	0.81	0	8.5	17	93.4551	63	Male	0	1	1
					Missense			2	0.8	1	4.6	11.2	13.9418	91	Female	0	0	0
				Missense				2	0.76	0	9.45	14.27	100	59	Female	0	0	0
					Missense			2	0.74	0	2.7	12.5	89.98	58	Male	0	0	1
					Missense			2	0.7	0	5.33	9	90.6266	69	Female	0	1	1
				Missense				2	0.69	1	3.4	11.5	100	56	Male	0	0	0
					Missense			2	0.69	0	4.5	10.6	21.3641	60	Male	0	0	0
				Missense				2	0.69	0	5.3	8.5	100	80	Female	0	0	0
					Missense			2	0.66	1	3.4	11	90.3711	89	Female	0	0	0
				Missense				2	0.65	0	1.9	9.5	15.0733	60	Male	0	0	0
				Missense				2	0.63	1	5.4	21	96.5483	62	Male	1	0	0
				Missense				2	0.63	0	3.6	11.9	100	50	Female	0	1	0
					Missense			2	0.54	1	3.9	14.5	49.8748	74	Female	0	0	0
				Missense				2	0.54	0	2.91	12.02	76.1134	61	Female	0	0	0
				Missense				2	0.53	1	7.7	14	6.26012	49	Male	0	0	0
					Missense			2	0.53	0	2.88	10.2	99.7998	67	Male	1	0	0
					Missense			2	0.51	1	6.1	16	88.5987	78	Female	0	0	0
					Missense			2	0.5	0	6.7	13	40.678	36	Male	0	0	0
							Missense	2	0.5	0	3.5	14	88.6022	74	Female	0	1	0
				Missense				2	0.48	0	3.6	11	100	74	Female	0	1	0
					Missense			2	0.4	0	6.2	15.9	27.2409	47	Female	0	0	0
					Missense			2	0.35	1	11.52	17.48	82.9734	66	Male	0	1	0
				Missense				2	0.28	0	4.2	11	11.6456	59	Female	0	0	0
				Missense				2	0.23	0	2.8	9.6	88.044	43	Male	0	0	0
					Missense			2	0.201	0	2.86	7	32.1735	58	Male	0	0	0
				Missense				2	0.19	0	4.8	9	14.5434	61	Male	0	0	0
				Missense				2	0.16	0	3.49	10.75	62.1074	59	Female	0	0	0
					Missense			2	0.13	0	2.4	9	92.046	76	Male	0	0	0
				Missense				2	0.09	0	4.87	18	61.8478	33	Male	0	0	0
				Missense				2	0.08	1	9.1	19	84.3117	59	Male	1	1	1
					Missense			2	0.08	0	1.83	6	42.2	66	Female	0	0	0
					Missense			1	1.32	0	4	10.9	64.1052	69	Female	1	0	0
				Missense				1	1.29	1	4.4	17.5	93.7548	39	Male	0	0	0
					Missense			1	1.23	0	2.86	7.47	95.1904	54.39	Female	0	0	0
					Missense			1	1.22	0	8.2	10.9	85.0701	76	Female	0	0	0
				Missense				1	1.22	0	3.2	10	98.4802	73	Male	0	0	0
					Missense			1	1.21	0	1.7	6	65.2326	74	Male	0	0	0
				Missense				1	1.21	0	3.23	13.5	72.8517	59	Male	0	0	0
				Missense				1	1.21	0	2.8	9.9	53.3893	66	Male	0	0	0
				Missense				1	1.2	0	4.1	12	68.9823	55	Male	0	0	0
				Missense				1	1.2	0	2.3	10	76.1534	68	Female	0	0	0
				Missense				1	1.19	1	3.76	8	78.5028	56	Female	0	0	0
					Missense			1	1.19	0	1.9	11	18.8566	62	Male	0	0	0
				Missense				1	1.17	1	7.4	14.5	93.4862	74	Male	0	1	0
				Missense				1	1.17	0	1.7	8	12.2449	47	Male	0	0	0
				Missense				1	1.16	0	4.1	15	99.0919	67	Female	0	0	0
				Missense				1	1.15	0	3.2	9	68.7679	31	Female	0	0	0
					Missense			1	1.14	0	3.6	11	74.4422	59	Female	0	0	0
				Missense				1	1.14	0	1.6	3.7	23.2016	59	Female	0	0	0
					Missense			1	1.13	1	2	7	6.11529	58	Female	0	0	0
				Missense				1	1.13	1	4.5	13	90.1523	80	Male	1	0	0
					Missense			1	1.13	0	2.6	6	56.9424	66	Female	0	0	0
				Missense				1	1.13	0	2.01	5	94.2669	72	Male	1	0	0
				Missense				1	1.112	0	4.2	10	88.3485	66	Female	0	0	0
				Missense				1	1.11	0	4.5	9	100	57	Female	0	0	0
				Missense				1	1.11	0	3	7.4	72.7823	67	Female	1	0	0
				Missense				1	1.11	0	2.85	13	87.6289	57	Female	0	0	0
					Missense			1	1.1	0	2.6	14.3	98.4879	43	Female	0	0	0
				Missense				1	1.1	0	3.63	11.66	93.6392	63	Female	0	0	0
					Missense			1	1.096	0	13.1	15.4	95.7393	49	Female	0	0	0
					Missense			1	1.09	0	3.4	13	100	80	Female	1	0	0
				Missense				1	1.09	0	2.8	5	94.5233	66	Male	0	0	0
				Missense				1	1.09	0	1.86	12.29	94.2946	38	Male	0	0	0
					Missense			1	1.08	0	3.3	13	97.9407	45	Female	0	0	0
					Missense			1	1.07	0	2.67	10	87.988	79	Male	0	0	1
					Missense			1	1.07	0	1.85	9	20.2608	78	Female	0	0	0
				Missense				1	1.07	0	4.2	11	100	72	Female	0	0	0
				Missense				1	1.07	0	1.85	6	25.5449	52	Male	0	0	0
					Missense			1	1.06	0	5	11	86.7035	74	Male	0	0	0
				Missense				1	1.06	0	10.5	13.5	53.272	25	Female	1	0	0
				Missense				1	1.06	0	7.3	10.3	96.8004	42	Female	0	0	0
				Missense				1	1.06	0	2.68	14	65.0794	70	Male	0	0	0
				Missense				1	1.06	0	2.2	9.9	100	70	Male	0	0	0
					Missense			1	1.05	0	6.3	16	100	69	Male	0	0	0
				Missense				1	1.05	0	8.9	14	25.5685	55	Male	0	0	0
				Missense				1	1.05	0	5.6	16	98.2243	27	Male	0	0	0
				Missense				1	1.05	0	3.54	9.66	100	66	Male	0	1	1
				Missense				1	1.04	0	4	6	96.4503	62	Male	0	0	0
				Missense				1	1.04	0	2.58	12	49.4715	57	Female	0	0	0
					Missense			1	1.03	0	4.7	19.54	38.2022	78	Female	0	0	1
					Missense			1	1.03	0	3.54	8.94	91.2826	44.45	Female	0	0	0
					Missense			1	1.03	0	2.4	14	100	30	Female	0	0	0
					Missense			1	1.03	0	2.2	8.6	21.3213	65	Male	0	0	0
				Missense				1	1.03	0	4.8	12	74.7207	65	Female	0	0	0
				Missense				1	1.03	0	2.1	10.5	99.1911	67	Female	0	0	0
				Missense				1	1.021	0	6.12	9	100	60	Female	0	1	0
					Missense			1	1.02	0	4.6	10	96.9424	59	Female	0	0	0
				Missense				1	1.02	0	2.07	4	6.34921	49	Male	0	0	0
				Missense				1	1.01	1	3.1	4	6.99088	65	Female	0	0	0
					Missense			1	1.01	0	10.7	18	94.3245	53	Male	0	0	1
					Missense			1	1.01	0	3.7	13	97.7922	58	Female	0	0	0
					Missense			1	1.01	0	3	10.5	85.9148	68	Male	0	0	0
					Missense			1	1.01	0	1	6.5	26.026	68	Male	0	0	0
				Missense				1	1.01	0	3.11	8	73.6203	59	Male	0	0	0
					Missense			1	1	0	6.3	12	95.1807	32	Female	0	0	0
				Missense				1	1	0	3.6	11.5	95.569	59	Female	0	0	0
				Missense				1	1	0	2.1	13	92.7846	55	Male	0	0	0
				Missense				1	1	0	1.8	9.2	10.303	53	Female	0	0	0
					Missense			1	0.99	1	2.4	12	12.7127	63	Female	0	0	0
					Missense			1	0.98	0	4.37	16.67	100	65	Female	1	0	0
				Missense				1	0.97	1	9.83	13.96	93.7931	66	Female	0	0	0
					Missense			1	0.97	0	4.5	8	93.7406	65	Female	0	0	0
					Missense			1	0.97	0	3.6	8	100	85	Female	0	0	1
				Missense				1	0.97	0	5.48	13.77	92.9262	53	Female	1	0	0
				Missense				1	0.97	0	3.8	11.6	100	83	Female	0	0	0
					Missense			1	0.96	0	9	11	100	32	Female	1	0	0
					Missense			1	0.96	0	5	11.3	71.3139	65	Female	0	0	0
					Missense			1	0.96	0	1.5	8.4	24.3487	54	Female	0	0	0
				Missense				1	0.96	0	9.2	10	95.889	68	Female	0	0	0
				Missense				1	0.96	0	8.3	16	92.2008	29	Female	0	0	0
				Missense				1	0.96	0	7.2	7.9	98.8399	43	Male	0	0	0
				Missense				1	0.96	0	2.8	7.5	92.1986	65	Male	1	0	0
				Missense				1	0.95	1	2.4	8	70.1312	70	Female	0	0	0
					Missense			1	0.95	0	3.63	16.56	37.1113	80	Female	0	0	0
					Missense			1	0.95	0	2	3	55.9554	48	Male	0	0	0
					Missense			1	0.95	0	1.1	4.5	13.1658	37	Female	0	0	0
				Missense				1	0.95	0	2.2	5	7.11382	66	Male	0	0	0
				Missense				1	0.94	1	4.7	14	87.0356	79	Male	0	0	0
				Missense				1	0.94	1	2.6	8.5	8.28729	50	Male	0	0	0
					Missense			1	0.94	0	6.3	11.8	8.90208	44	Male	0	0	0
					Missense			1	0.94	0	4.4	9.5	79.4589	68	Female	0	0	0
				Missense				1	0.94	0	3.49	8.26	100	55	Male	0	0	0
				Missense				1	0.94	0	3.4	14	91.5836	60	Male	0	0	0
					Missense			1	0.935	0	3.5	9	89.8798	65	Female	1	0	0
				Missense				1	0.933	1	5	11.5	92.2144	55	Male	0	0	0
					Missense			1	0.93	0	3.1	8	93.3063	66	Female	0	0	0
				Missense				1	0.93	0	3.25	9	93.1532	36	Female	0	0	0
				Missense				1	0.93	0	3.1	12.5	14.4398	72	Female	0	0	0
				Missense				1	0.93	0	3	9	78.2389	86	Female	0	0	0
				Missense				1	0.93	0	2.38	9	25.6223	56	Female	0	0	0
				Missense				1	0.92	0	8.4	13	79.0698	50	Female	1	0	0
				Missense				1	0.92	0	4.7	9	94.1319	71	Female	0	0	1
				Missense				1	0.92	0	3.6	11	99.2901	66	Male	0	0	0
				Missense				1	0.92	0	3.4	10.5	30.4094	71	Female	0	0	0
				Missense				1	0.92	0	3.3	14	82.983	58	Female	0	0	0
				Missense				1	0.92	0	2.6	8	6.97674	50	Male	0	0	0
					Missense			1	0.91	0	8.62	13	100	68	Male	0	0	0
					Missense			1	0.91	0	6.8	11.5	97.3353	73	Female	1	0	0
					Missense			1	0.91	0	5	12.5	88.635	44	Female	0	0	0
				Missense				1	0.91	0	2.9	10	85.9446	51	Male	0	0	0
				Missense				1	0.91	0	2.3	3	6.43863	31	Female	0	0	0
					Missense			1	0.9	1	3.4	12	7.81172	64	Female	0	0	0
					Missense			1	0.9	0	2.8	9.3	7.12136	49	Male	0	0	0
					Missense			1	0.9	0	1.9	12	39.9398	71	Female	0	0	0
				Missense				1	0.9	0	2.7	11	96.9962	55	Female	0	0	0
					Missense			1	0.89	1	7	17	89.9248	40	Female	0	0	0
					Missense			1	0.89	1	6.6	12.5	95.5823	86	Male	0	0	1
				Missense				1	0.89	1	1.9	13.5	61.4604	58	Female	0	0	0
				Missense,Missense				1	0.89	0	4.24	10	25.79	27	Female	0	0	0
				Missense				1	0.89	0	3.6	16	78.6903	27	Male	0	0	0
				Missense				1	0.89	0	3.5	10	59.4705	50	Male	0	0	0
				Missense				1	0.89	0	3.4	11.5	71.3131	41	Male	0	0	0
				Missense				1	0.89	0	3.1	9.6	46.4739	66	Male	0	0	0
				Missense				1	0.89	0	2.6	7	10.6855	63	Male	0	0	0
				Missense				1	0.881	0	3.77	15	55.6628	45	Male	0	0	0
				Missense				1	0.88	1	3.1	11.5	87.891	49	Male	0	0	0
					Missense			1	0.88	0	4.13	12.05	100	71	Male	0	0	0
				Missense				1	0.88	0	2.9	6	89.5854	69	Female	1	0	0
				Missense				1	0.88	0	2.4	9.5	7.21178	65	Female	0	0	0
					Missense			1	0.87	1	9.74	18	100	69	Male	0	0	0
					Missense			1	0.87	0	2.41	10.13	67.4438	44	Female	0	0	0
				Missense				1	0.87	0	3.78	10	49.9747	62	Female	0	0	0
				Missense,Missense				1	0.87	0	3.18	8.8	75.502	78	Male	0	0	0
				Missense				1	0.87	0	2.6	12	90.1822	81	Female	0	0	0
				Missense				1	0.87	0	2.2	11	96.7742	40	Male	0	0	0
					Missense			1	0.86	0	5.06	14.9	100	26	Male	0	0	0
					Missense			1	0.86	0	3.1	11	95.4865	77	Female	0	0	0
				Missense				1	0.86	0	3.98	15	97.218	49	Male	0	0	0
				Missense				1	0.86	0	3.4	16.5	100	76	Male	0	1	1
				Missense				1	0.86	0	3	12	93.75	75	Female	0	0	0
					Missense			1	0.85	0	4.1	10.5	74.6867	53	Male	0	0	0
					Missense			1	0.85	0	1.6	11	13.907	62	Female	0	0	0
				Missense				1	0.85	0	6.4	15	96.6492	39	Female	0	0	0
				Missense				1	0.85	0	1.7	5	12.8934	45	Female	0	0	0
					Missense			1	0.84	1	4.8	15	74.6867	50	Male	0	1	0
				Missense				1	0.84	0	3.2	11.5	86.67	64	Female	0	0	0
				Missense				1	0.83	1	2.9	16.5	93.8071	61	Male	1	0	0
				Missense				1	0.83	0	4	9.7	85.4398	71	Male	1	0	0
				Missense				1	0.83	0	3	9.9	92.8535	64	Female	0	0	0
				Missense				1	0.83	0	2.5	12	56.998	75	Female	0	0	0
					Missense			1	0.82	1	3.9	8.7	98.846	65	Female	0	0	0
				Missense				1	0.82	1	3.2	9	55.3729	77	Male	0	0	0
					Missense			1	0.82	0	3.1	9.3	75.3754	61	Male	0	0	0
				Missense				1	0.82	0	3.48	10	18.8069	84	Female	0	0	0
				Missense				1	0.82	0	3	9	99.9469	71	Female	0	0	1
				Missense				1	0.81	1	6.1	14.5	52.7707	82	Male	0	0	0
					Missense			1	0.81	0	8.6	10.5	100	39	Female	0	0	0
					Missense			1	0.81	0	6	12	39.2373	77	Male	1	0	0
				Missense				1	0.81	0	8.38	16.68	92.4173	66	Male	0	0	0
				Missense				1	0.8	0	6.35	12	98.4256	40	Female	0	0	0
				Missense				1	0.8	0	2.2	7.9	37.6709	67	Male	0	0	0
					Missense			1	0.79	0	4.22	12	57.6441	39	Female	0	0	0
					Missense			1	0.79	0	1.4	10.6	7.81563	63	Female	0	0	0
				Missense				1	0.79	0	5.7	10.1	64.264	68	Female	1	0	0
				Missense				1	0.79	0	2.8	8.4	18.3554	60	Male	0	0	0
				Missense				1	0.79	0	2	10	67.7126	52	Male	0	0	0
				Missense				1	0.78	0	3.2	9.5	93.1343	39	Female	0	0	0
				Missense				1	0.78	0	2	9	90.9461	72	Male	0	0	1
					Missense			1	0.77	0	5.1	11	93.988	72	Male	0	0	0
					Missense			1	0.77	0	2.6	6	36.7735	68	Female	0	0	0
					Missense			1	0.77	0	1.8	4	8.31247	71	Female	0	0	0
				Missense				1	0.77	0	3	14	20.8365	66	Female	0	0	0
					Missense			1	0.76	0	4.3	10	78.3743	67	Male	1	0	0
					Missense			1	0.76	0	4.12	7.99	100	48.8	Female	0	0	0
				Missense				1	0.76	0	3.3	10	100	65	Female	1	0	0
				Missense				1	0.75	0	2.57	3	11.6095	43	Female	0	0	0
				Missense				1	0.75	0	2.5	8.4	100	72	Male	0	0	0
					Missense			1	0.74	0	3.4	13.5	99.3964	68	Female	0	0	0
					Missense			1	0.73	1	4.07	12.17	100	65	Male	0	0	1
					Missense			1	0.73	0	8.1	16.2	97.1746	79	Female	0	0	0
					Missense			1	0.73	0	4.9	10.9	13.7275	76	Male	0	0	0
					Missense			1	0.727	1	4.9	13.57	11.9	73	Male	0	0	1
				Missense				1	0.72	0	3.34	8.3	46.0877	40.9	Male	0	0	0
					Missense			1	0.71	0	4.3	10	100	66	Male	0	0	0
				Missense				1	0.71	0	5.5	10.1	45.5425	77	Male	0	0	1
				Missense				1	0.7	0	10	16	100	85	Female	1	0	0
				Missense				1	0.7	0	8.6	11.6	91.5578	41	Male	0	0	0
				Missense				1	0.69	0	4.6	13.5	100	68	Male	0	0	0
				Missense				1	0.69	0	2.24	5	15.7121	29	Male	0	0	0
					Missense			1	0.68	0	8.7	12.3	31.0526	62	Male	0	1	1
					Missense			1	0.67	1	8.7	20	92.6707	78	Male	1	1	1
					Missense			1	0.66	0	4.3	9.8	78.575	45	Male	0	0	0
					Missense			1	0.65	1	13.07	15.17	92.639	61	Female	0	1	0
				Missense				1	0.65	1	2.23	7	6.08561	49	Male	0	0	0
				Missense				1	0.649	1	1.75	8	45.749	57	Female	0	0	0
				Missense				1	0.64	1	2.5	7	95.6787	30	Female	0	0	0
				Missense				1	0.64	0	3.6	6	65.9989	46	Female	0	0	0
					Missense			1	0.61	1	4.5	11	6.71343	74	Male	0	0	0
				Missense				1	0.61	0	5.6	12	90.1465	43	Male	0	0	0
				Missense				1	0.61	0	4.65	16.62	100	32	Male	1	0	0
				Missense				1	0.6	1	2.3	7	100	60	Female	0	0	0
					Missense			1	0.6	0	8	15	10.9109	34	Female	1	0	0
					Missense			1	0.6	0	4.25	15.91	25.5639	56	Female	1	0	0
				Missense				1	0.6	0	5.76	16	65.124	56	Female	0	0	0
					Missense			1	0.58	0	7.2	13	98.1964	70	Male	0	0	0
				Missense				1	0.57	0	4.65	12	10.6667	68	Female	0	0	0
				Missense				1	0.54	1	3.1	14	86.1053	71	Male	0	0	0
					Missense			1	0.54	0	2.8	8.9	13.8628	88	Male	0	0	0
				Missense				1	0.54	0	5.34	6.07	66.7344	79.32	Female	1	0	0
				Missense				1	0.54	0	3	5	6.13682	23	Female	0	0	0
				Missense				1	0.53	0	7	11.5	98.5522	69	Male	0	0	1
				Missense				1	0.52	0	6.5	14	92.7992	62	Male	0	0	0
				Missense				1	0.52	0	4.5	17.5	16.5323	51	Female	0	0	0
				Missense				1	0.51	0	2.4	11	100	82	Female	0	0	0
				Missense				1	0.47	0	1.3	9	70.035	47	Female	0	0	0
				Missense				1	0.46	1	5.1	12.3	78.1883	76	Male	0	0	0
					Missense			1	0.44	1	3	11.3	57.3434	84	Male	0	0	1
				Missense				1	0.42	0	4.4	10.8	8.62069	49	Female	0	0	0
					Missense			1	0.41	0	3	9.6	95.9398	63	Male	0	0	0
				Missense				1	0.41	0	2.91	10.93	100	54	Female	0	0	0
					Missense			1	0.402	0	2.01	8.8	8.11217	49	Male	0	1	0
				Missense				1	0.38	1	9.7	11	57.8362	65	Female	0	0	0
					Missense			1	0.29	1	14.2	16	87.1307	50	Male	1	0	0
				Missense				1	0.26	1	6.9	14.5	71.7766	37	Female	0	0	0
				Missense				1	0.19	1	8.7	20	100	78	Male	1	1	0
					Missense			1	0.11	1	3.3	10.3	6.22178	57	Female	0	0	0
					Missense			1	0.11	0	3.4	7.4	22.1441	63	Female	0	0	0
					Missense			1	0.09	0	1.6	9.5	6.59564	43	Male	0	0	0
				Missense				1	0.08	1	7.6	13.5	52.6863	64	Male	1	0	0
					Missense			1	0.07	0	3.4	11	48.2505	77	Male	0	0	0
					Missense			1	0.06	0	4.8	13.5	9.92481	68	Female	0	0	0
				Missense				1	0.06	0	2	7	51.2716	60	Male	0	0	0
				Missense				1	0.04	0	3.17	11.6	13.3468	55	Female	0	1	0

## Sheet: Figure 1b
Figure 1b
	Mutation Type	BAP1	SF3B1	EIF1AX
	FrameshiftBlockSubstitution	14	0	0
	FrameshiftDeletion	134	0	0
	FrameshiftInsertion	29	0	0
	Missense	48	194	262
	NonframeshiftBlockSubstitution	0	0	1
	NonframeshiftDeletion	8	0	6
	NonframeshiftInsertion	1	0	2
	Nonsense	64	0	0
	SpliceSite	61	0	33
	Startloss	2	0	0
	Stoploss	3	0	0

## Sheet: Figure 1c
Figure 1c
	BAP1 Mutation Types	Class 1	Class 2	Two-tailed Fisher's exact Test p-value
	Frameshift Block Substitution	1	13	0.3
	Frameshift Deletion	8	126
	Frameshift Insertion	2	27
	Missense	6	42
	Nonframeshift Deletion	1	7
	Nonframeshift Insertion	0	1
	Nonsense	2	62
	Splice Site	4	57
	Startloss	0	2
	Stoploss	1	2

## Sheet: Figure 1d
Figure 1d
	Count of tumors with overlapping mutations for UM-associated mutations.
		BAP1	SF3B1	EIF1AX	GNAQ	GNA11	PLCB4	CYSLTR2
	BAP1	364	5	15	146	189	14	9
	SF3B1	5	194	6	99	89	5	1
	EIF1AX	15	6	304	154	135	6	2
	GNAQ	146	99	154	558	2	1	1
	GNA11	189	89	135	2	530	1	1
	PLCB4	14	5	6	1	1	25	0
	CYSLTR2	9	1	2	1	1	0	14

## Sheet: Figure 2a
Figure 2a
	Tumor Size	Thickness (mm)	Diameter (mm)
	Larger Tumors	4.7	12
	Larger Tumors	4.2	14
	Larger Tumors	5.3	13
	Larger Tumors	10	14.2
	Larger Tumors	6.5	17.2
	Larger Tumors	3.8	11.6
	Larger Tumors	9	16
	Larger Tumors	4.7	9.9
	Larger Tumors	6.6	15.3
	Larger Tumors	4.9	14
	Larger Tumors	5.5	12.8
	Larger Tumors	3.1	9.3
	Larger Tumors	8	17.3
	Larger Tumors	6.6	16
	Larger Tumors	3.5	11.9
	Larger Tumors	4.4	10.8
	Larger Tumors	8.9	15.6
	Larger Tumors	10.2	11
	Larger Tumors	13	19
	Small Tumors	2.5	10.8
	Larger Tumors	5.6	16
	Larger Tumors	2.7	9.9
	Larger Tumors	8	17
	Larger Tumors	5.9	13
	Larger Tumors	3.5	10
	Larger Tumors	2.6	12
	Larger Tumors	12	17
	Larger Tumors	3	9.6
	Small Tumors	2	8.5
	Small Tumors	2.01	8.8
	Larger Tumors	3.3	12.5
	Larger Tumors	4.37	16.67
	Larger Tumors	4.99	12.11
	Larger Tumors	4	9.8
	Larger Tumors	4.25	15.91
	Larger Tumors	3.9	10.07
	Larger Tumors	5.34	12.71
	Larger Tumors	11.52	17.48
	Larger Tumors	4.07	12.17
	Larger Tumors	5.43	12.6
	Larger Tumors	3	16.35
	Larger Tumors	4.89	7.11
	Larger Tumors	9.45	14.27
	Larger Tumors	10.09	13.95
	Larger Tumors	3.24	10.51
	Larger Tumors	4.4	7.6
	Larger Tumors	13.1	15.4
	Larger Tumors	17	17.8
	Larger Tumors	13.6	17.6
	Larger Tumors	5.7	15
	Larger Tumors	6.8	11.5
	Larger Tumors	11	21.5
	Small Tumors	2.2	7.9
	Larger Tumors	5.2	13.7
	Larger Tumors	6.2	15.9
	Small Tumors	2.3	9.9
	Larger Tumors	4	9.7
	Larger Tumors	12.7	23
	Larger Tumors	8.1	22
	Larger Tumors	10.3	16.3
	Larger Tumors	15.7	26
	Larger Tumors	17	23
	Larger Tumors	8.5	16.1
	Larger Tumors	3.34	12.74
	Small Tumors	1.65	8.22
	Larger Tumors	7.9	16.48
	Larger Tumors	2.94	14.67
	Larger Tumors	15.85	22.4
	Larger Tumors	8.02	15.66
	Larger Tumors	1.6	17.62
	Larger Tumors	6.35	12
	Larger Tumors	1.86	12.29
	Small Tumors	1.5	11.97
	Larger Tumors	3.83	13.74
	Larger Tumors	3.2	14.7
	Larger Tumors	5.7	13.3
	Larger Tumors	6.12	9
	Larger Tumors	5.15	11.03
	Larger Tumors	3.63	11.66
	Larger Tumors	4.15	12.15
	Larger Tumors	7.75	20.52
	Larger Tumors	2.91	14.88
	Larger Tumors	3.1	12.5
	Larger Tumors	4	6
	Small Tumors	2.4	8
	Larger Tumors	3	10.5
	Larger Tumors	2.9	10
	Larger Tumors	8	15
	Larger Tumors	3.9	12
	Larger Tumors	4.6	10
	Larger Tumors	2.8	8
	Larger Tumors	2.9	6
	Larger Tumors	2.6	12
	Larger Tumors	14.2	16
	Larger Tumors	10.5	15
	Larger Tumors	6.6	12.5
	Small Tumors	2.1	6.5
	Larger Tumors	8.5	13.5
	Larger Tumors	3.4	10.5
	Larger Tumors	5	9
	Larger Tumors	7.3	14
	Larger Tumors	4.7	10.5
	Larger Tumors	7	14
	Small Tumors	1.8	9
	Small Tumors	2.3	5.5
	Larger Tumors	6.6	11
	Larger Tumors	4.8	10.5
	Larger Tumors	11.1	16
	Larger Tumors	4.2	6.5
	Larger Tumors	3	7.4
	Larger Tumors	6.1	16
	Small Tumors	1.9	6.5
	Larger Tumors	2.7	8.5
	Larger Tumors	7.2	13
	Larger Tumors	3.9	11
	Larger Tumors	5.2	12
	Larger Tumors	6	14
	Larger Tumors	2.7	11
	Larger Tumors	4.5	19
	Larger Tumors	3.3	12
	Larger Tumors	4.1	10
	Larger Tumors	7.3	20
	Small Tumors	2.1	8.5
	Small Tumors	1.3	6
	Larger Tumors	3.5	15.5
	Larger Tumors	5.5	16
	Larger Tumors	4.7	8
	Small Tumors	1.5	9
	Larger Tumors	8.7	18
	Larger Tumors	2	12.5
	Small Tumors	1.75	8
	Larger Tumors	3.6	5
	Larger Tumors	5	11.5
	Small Tumors	1.75	12
	Small Tumors	1.85	9
	Larger Tumors	3.5	13.5
	Small Tumors	2.2	6.5
	Small Tumors	2	10
	Larger Tumors	5.4	12
	Larger Tumors	4.6	15
	Larger Tumors	3.2	15.5
	Larger Tumors	8	14
	Larger Tumors	4.5	14
	Larger Tumors	1.9	13.5
	Small Tumors	2.5	10.5
	Larger Tumors	3.5	11.5
	Small Tumors	1.7	8
	Larger Tumors	2.8	7.5
	Small Tumors	2.3	8.5
	Larger Tumors	3.4	14
	Larger Tumors	5.4	11.5
	Larger Tumors	2.8	8.5
	Larger Tumors	4.4	9.5
	Larger Tumors	5.5	13
	Larger Tumors	1.25	15.5
	Larger Tumors	2.9	11
	Larger Tumors	6.9	17.5
	Small Tumors	2	5.5
	Larger Tumors	2.75	7
	Larger Tumors	3.7	13.5
	Larger Tumors	3.2	9.5
	Small Tumors	2.2	7.5
	Small Tumors	2.2	10
	Small Tumors	2.5	7.5
	Larger Tumors	7	15.5
	Larger Tumors	10.6	22
	Larger Tumors	5.9	16
	Larger Tumors	18	20
	Small Tumors	2	6.5
	Larger Tumors	14	16.5
	Larger Tumors	3.7	15
	Larger Tumors	4	14
	Larger Tumors	7	17.5
	Larger Tumors	10.7	19
	Larger Tumors	3.5	12.5
	Larger Tumors	7.2	14
	Larger Tumors	6	14
	Larger Tumors	3.5	13.5
	Larger Tumors	4.5	10.5
	Larger Tumors	4	7
	Larger Tumors	4.5	11
	Larger Tumors	8.6	18
	Larger Tumors	9.7	14
	Larger Tumors	7	11.5
	Small Tumors	1.9	11
	Larger Tumors	10.8	14
	Larger Tumors	6.5	16
	Larger Tumors	3.3	11
	Small Tumors	1.7	8
	Larger Tumors	9	21
	Larger Tumors	3.7	9.5
	Larger Tumors	7.9	19
	Larger Tumors	7.7	14
	Larger Tumors	2.8	6
	Small Tumors	1.1	4.5
	Larger Tumors	5.1	12
	Small Tumors	2.4	6
	Larger Tumors	3.1	9
	Larger Tumors	10.5	20
	Larger Tumors	7	17
	Larger Tumors	3	11
	Larger Tumors	5.1	14
	Larger Tumors	3	8.7
	Small Tumors	2.45	9
	Larger Tumors	9.9	22.5
	Larger Tumors	6.1	22.6
	Larger Tumors	10	16.3
	Larger Tumors	2.6	12
	Larger Tumors	3.4	12
	Larger Tumors	5	15.4
	Larger Tumors	12	20.5
	Larger Tumors	2.6	12
	Larger Tumors	2.7	10
	Larger Tumors	3.1	12
	Larger Tumors	7.3	12
	Larger Tumors	5.2	8
	Larger Tumors	6.2	17.8
	Larger Tumors	9.4	20
	Larger Tumors	11.9	20
	Larger Tumors	3.4	12
	Larger Tumors	7.4	17.5
	Larger Tumors	8.8	16
	Larger Tumors	1.8	14
	Larger Tumors	3.4	13
	Larger Tumors	10.8	14.8
	Small Tumors	1.8	12
	Larger Tumors	9	17
	Larger Tumors	7	18
	Larger Tumors	4	14.2
	Larger Tumors	11	13.5
	Larger Tumors	3.5	12
	Larger Tumors	5.8	12.7
	Larger Tumors	6.4	15
	Larger Tumors	2.7	8
	Larger Tumors	8	17.39
	Larger Tumors	2.2	14
	Larger Tumors	5.2	16
	Larger Tumors	2.5	13
	Larger Tumors	3.9	16
	Larger Tumors	6.3	16
	Larger Tumors	6	18
	Larger Tumors	3.3	10
	Larger Tumors	7.9	28.9
	Larger Tumors	6.8	18
	Larger Tumors	8.2	17
	Larger Tumors	4.1	10.5
	Larger Tumors	4	13.8
	Larger Tumors	7.4	18
	Larger Tumors	6.4	20
	Larger Tumors	2.6	12
	Small Tumors	2.4	10
	Larger Tumors	3.7	13
	Larger Tumors	7.4	12
	Larger Tumors	3.86	12
	Larger Tumors	4.4	16
	Larger Tumors	12	12
	Larger Tumors	2.94	8
	Larger Tumors	5.76	16
	Larger Tumors	4.57	8.74
	Larger Tumors	5.6	12
	Larger Tumors	6.54	6
	Larger Tumors	3.74	8
	Larger Tumors	6.1	16
	Larger Tumors	12.16	13
	Larger Tumors	2.52	10
	Larger Tumors	3.3	14
	Larger Tumors	8	15.3
	Larger Tumors	8.5	11.5
	Larger Tumors	11.7	13.6
	Larger Tumors	8.6	18
	Larger Tumors	3.2	10
	Larger Tumors	4.8	12
	Small Tumors	2.5	8
	Larger Tumors	4.3	16
	Larger Tumors	4.2	11
	Larger Tumors	3.8	16
	Larger Tumors	4.2	11
	Larger Tumors	3.7	13
	Larger Tumors	11.5	16.5
	Larger Tumors	8.2	19
	Larger Tumors	3.2	9
	Larger Tumors	4.5	9.1
	Larger Tumors	8.3	14.6
	Larger Tumors	3.3	9.3
	Larger Tumors	3.5	8
	Larger Tumors	4.7	7.8
	Larger Tumors	10.4	13.5
	Larger Tumors	6.5	17.9
	Larger Tumors	3	11.3
	Small Tumors	2.5	7.7
	Larger Tumors	3.9	8.7
	Larger Tumors	7.7	14.3
	Larger Tumors	4.6	11.2
	Larger Tumors	4.5	10.6
	Larger Tumors	3.5	7.7
	Larger Tumors	5.5	10.1
	Larger Tumors	7.8	9.5
	Larger Tumors	5.1	12.3
	Larger Tumors	4.5	12.2
	Larger Tumors	3.8	6.5
	Larger Tumors	3.7	9
	Larger Tumors	4.2	10
	Larger Tumors	3.1	10
	Larger Tumors	4.8	14.2
	Larger Tumors	3.4	10.8
	Larger Tumors	3.8	8.7
	Larger Tumors	6.7	13.2
	Larger Tumors	8.1	16.2
	Larger Tumors	6.3	11.8
	Larger Tumors	10.2	16.2
	Larger Tumors	2.7	11.4
	Larger Tumors	9.5	12.4
	Larger Tumors	7.3	15.3
	Larger Tumors	10.1	13.4
	Larger Tumors	8	14.3
	Larger Tumors	12.3	15.4
	Larger Tumors	8.2	15.7
	Larger Tumors	9.5	15.3
	Larger Tumors	9.2	10
	Larger Tumors	5.3	8.5
	Larger Tumors	3.8	11.5
	Larger Tumors	3.4	11.5
	Larger Tumors	11.3	18.4
	Larger Tumors	8	21
	Small Tumors	2.3	9.5
	Larger Tumors	14	12
	Larger Tumors	4.4	12.1
	Larger Tumors	3.2	6.8
	Larger Tumors	3.7	9.9
	Larger Tumors	2.7	8
	Larger Tumors	3.1	9.6
	Larger Tumors	9	18
	Larger Tumors	4.7	11.7
	Larger Tumors	5	20
	Larger Tumors	9	20
	Larger Tumors	6.5	14.1
	Larger Tumors	3.2	7.8
	Larger Tumors	3.5	16
	Larger Tumors	3.5	12.8
	Larger Tumors	11.1	20
	Larger Tumors	4.6	10
	Larger Tumors	9	19.3
	Larger Tumors	5.5	13
	Larger Tumors	6.3	13.3
	Larger Tumors	6.5	18
	Larger Tumors	4.5	12.4
	Larger Tumors	3	11.4
	Larger Tumors	5.5	13.3
	Larger Tumors	5.1	10.1
	Larger Tumors	3.17	11.6
	Larger Tumors	3	12
	Larger Tumors	3	9
	Small Tumors	1.6	7.04
	Larger Tumors	6.88	6.88
	Larger Tumors	8.62	13
	Larger Tumors	12.95	14
	Larger Tumors	2.95	14
	Larger Tumors	2.57	9.84
	Larger Tumors	3.07	14
	Larger Tumors	7.02	16
	Larger Tumors	6.39	11.81
	Larger Tumors	10.3	17.8
	Larger Tumors	3.85	16
	Larger Tumors	3.8	9
	Larger Tumors	6.1	14
	Small Tumors	1.7	8
	Larger Tumors	2.96	9
	Larger Tumors	3.99	15
	Larger Tumors	4.87	18
	Larger Tumors	12.53	17.33
	Larger Tumors	11.74	20
	Larger Tumors	10.02	15.55
	Larger Tumors	5.43	12
	Larger Tumors	10.97	13
	Small Tumors	1.5	10
	Larger Tumors	5.08	16
	Larger Tumors	8.61	12
	Larger Tumors	2.33	16
	Larger Tumors	6.39	12
	Larger Tumors	2.68	14
	Larger Tumors	9.74	18
	Larger Tumors	4.31	12
	Larger Tumors	2.82	8
	Larger Tumors	9	16
	Larger Tumors	2.2	14
	Small Tumors	1.83	6
	Larger Tumors	3.88	12
	Larger Tumors	4.01	20
	Larger Tumors	8.12	15.5
	Larger Tumors	7.55	15
	Larger Tumors	2.58	12
	Larger Tumors	4.45	12
	Larger Tumors	7.34	13
	Larger Tumors	3.22	9
	Larger Tumors	3.74	12
	Larger Tumors	2.65	10
	Larger Tumors	10.1	10
	Small Tumors	2.42	12
	Larger Tumors	3.74	12
	Larger Tumors	5.06	14.9
	Larger Tumors	3.9	10
	Larger Tumors	9.8	10.2
	Larger Tumors	3.63	9
	Larger Tumors	8.12	19.3
	Larger Tumors	6.07	6.9
	Larger Tumors	6.16	15
	Larger Tumors	7.05	15
	Larger Tumors	3.98	15
	Larger Tumors	3.18	8.8
	Larger Tumors	4.07	8
	Larger Tumors	7.12	16
	Larger Tumors	6.1	14.2
	Larger Tumors	9.08	16
	Larger Tumors	4.9	13
	Larger Tumors	9.9	21
	Larger Tumors	4.43	12
	Larger Tumors	6	12
	Larger Tumors	3.6	12
	Larger Tumors	3.48	10
	Larger Tumors	4	7.5
	Larger Tumors	9.98	20
	Larger Tumors	7.3	15
	Larger Tumors	5	13
	Small Tumors	2.5	8
	Larger Tumors	3.77	15
	Larger Tumors	3.78	10
	Larger Tumors	7.9	16
	Larger Tumors	3.34	10
	Larger Tumors	2.8	11
	Larger Tumors	4.3	13
	Larger Tumors	7.4	14.5
	Larger Tumors	5.5	10
	Larger Tumors	4.1	12
	Larger Tumors	3.28	16
	Larger Tumors	2.85	13
	Larger Tumors	3.4	12
	Larger Tumors	4.65	12
	Larger Tumors	4	15
	Larger Tumors	13.07	15.17
	Larger Tumors	5.01	14
	Small Tumors	2.3	7.3
	Larger Tumors	3.17	8.65
	Larger Tumors	3.3	10
	Larger Tumors	2.85	15.5
	Larger Tumors	6.75	10.14
	Larger Tumors	4	13
	Larger Tumors	10.1	15.8
	Larger Tumors	9.42	10.51
	Larger Tumors	3.4	8.87
	Larger Tumors	10.7	18
	Larger Tumors	3.8	10
	Larger Tumors	6	13.2
	Larger Tumors	2.62	8.1
	Larger Tumors	4.3	9
	Larger Tumors	3.4	14
	Larger Tumors	8.3	14.5
	Larger Tumors	2.6	8
	Larger Tumors	2.8	9
	Larger Tumors	9.1	19
	Larger Tumors	4.5	12.6
	Larger Tumors	4.8	12.4
	Larger Tumors	3.4	13.5
	Larger Tumors	4.4	12.9
	Larger Tumors	5.1	12.1
	Larger Tumors	4.8	12
	Larger Tumors	9.4	13.1
	Larger Tumors	9.1	16
	Larger Tumors	7.9	11.28
	Larger Tumors	10.2	18
	Larger Tumors	14.9	17.8
	Larger Tumors	3.1	11
	Larger Tumors	3.6	11
	Larger Tumors	3.8	11
	Larger Tumors	4.8	15
	Larger Tumors	7.7	18
	Larger Tumors	12.7	12
	Larger Tumors	3.6	10
	Larger Tumors	10.9	18
	Larger Tumors	4.6	8
	Larger Tumors	9.8	20
	Small Tumors	2.3	12
	Larger Tumors	11	16
	Larger Tumors	10.7	23
	Larger Tumors	7	16
	Larger Tumors	3.8	14
	Larger Tumors	12.9	18
	Larger Tumors	7.7	15
	Small Tumors	2.5	6.5
	Larger Tumors	3.6	11
	Larger Tumors	8.4	17
	Larger Tumors	4.6	11
	Larger Tumors	3.5	14
	Larger Tumors	3.2	12
	Larger Tumors	5	16
	Larger Tumors	10.7	20
	Larger Tumors	5.4	14
	Larger Tumors	10.7	18
	Larger Tumors	4	14
	Larger Tumors	4.5	11
	Larger Tumors	5.5	12
	Larger Tumors	2.5	14
	Larger Tumors	14	18
	Larger Tumors	16	20
	Larger Tumors	4	14
	Larger Tumors	5.2	15
	Larger Tumors	3.7	9
	Larger Tumors	9.4	10
	Larger Tumors	7.7	14
	Larger Tumors	6.5	14
	Larger Tumors	4.9	16
	Larger Tumors	3.4	11
	Larger Tumors	5.1	11
	Larger Tumors	4.8	13
	Larger Tumors	2.6	8
	Small Tumors	1.9	6
	Larger Tumors	6.3	12
	Larger Tumors	4	13
	Larger Tumors	10.6	18
	Larger Tumors	7.2	18
	Larger Tumors	6.9	11
	Larger Tumors	7.2	10
	Larger Tumors	5.2	13
	Larger Tumors	10.3	18
	Larger Tumors	3.8	10
	Larger Tumors	13	22
	Larger Tumors	4	12
	Larger Tumors	3.8	16
	Larger Tumors	4.2	14
	Larger Tumors	4.2	11
	Larger Tumors	12	13
	Larger Tumors	4.7	14
	Larger Tumors	13.4	16
	Larger Tumors	8.96	11.6
	Larger Tumors	6.1	13.1
	Larger Tumors	10.6	19
	Larger Tumors	5.8	16
	Small Tumors	2.5	7
	Larger Tumors	4.7	12.75
	Larger Tumors	4.2	11
	Larger Tumors	12.7	21.8
	Larger Tumors	7.3	17
	Larger Tumors	7.5	12
	Larger Tumors	7.3	15.6
	Larger Tumors	10.5	14
	Small Tumors	2.21	8.8
	Larger Tumors	8	15
	Larger Tumors	2.9	11.8
	Larger Tumors	2.88	10.2
	Larger Tumors	4.51	12.28
	Larger Tumors	6.55	15.27
	Larger Tumors	4.27	8.37
	Larger Tumors	4.28	12.29
	Larger Tumors	6.4	11.91
	Larger Tumors	7.3	12
	Small Tumors	1.6	8.7
	Small Tumors	1.54	8.21
	Larger Tumors	11.72	11.85
	Larger Tumors	9.83	13.96
	Larger Tumors	4.1	9
	Larger Tumors	5.1	9.4
	Larger Tumors	9.9	15
	Larger Tumors	5.7	10.1
	Larger Tumors	4.12	7.99
	Larger Tumors	3.34	8.3
	Larger Tumors	5.72	13.36
	Larger Tumors	5.42	11.8
	Larger Tumors	2.9	7.5
	Larger Tumors	5.33	11.69
	Small Tumors	1.92	4.41
	Small Tumors	2.08	6.49
	Larger Tumors	8.62	9.6
	Larger Tumors	3.4	14
	Larger Tumors	5.34	6.07
	Small Tumors	2.32	11.06
	Larger Tumors	3.54	8.94
	Larger Tumors	5.86	11.7
	Larger Tumors	2.86	7.47
	Larger Tumors	5.38	12.71
	Larger Tumors	7.99	10.45
	Larger Tumors	2.86	11.54
	Larger Tumors	5.96	12.91
	Larger Tumors	5.23	12.33
	Larger Tumors	3.54	9.66
	Larger Tumors	5.47	11.77
	Larger Tumors	8.38	16.68
	Larger Tumors	8.86	16.03
	Larger Tumors	5.43	10.92
	Larger Tumors	4.26	17.3
	Larger Tumors	3.15	8.87
	Larger Tumors	7.7	12.7
	Larger Tumors	4.55	12.35
	Larger Tumors	4.36	11.67
	Larger Tumors	3.39	12.01
	Larger Tumors	4.65	16.62
	Larger Tumors	4.12	10.92
	Larger Tumors	9.99	16.09
	Larger Tumors	5.62	10.17
	Larger Tumors	2.76	11.54
	Larger Tumors	3.49	10.91
	Larger Tumors	4.55	11.37
	Larger Tumors	5.38	11.05
	Larger Tumors	5.38	13.67
	Larger Tumors	4.55	12.03
	Larger Tumors	9.64	16.83
	Larger Tumors	4.7	19.54
	Larger Tumors	6.83	15.67
	Larger Tumors	11.77	18.08
	Larger Tumors	3.78	17.89
	Larger Tumors	3.1	16.88
	Larger Tumors	3.49	8.26
	Larger Tumors	2.71	8.55
	Larger Tumors	10.03	14.6
	Larger Tumors	2.71	9.92
	Larger Tumors	11.62	16.29
	Larger Tumors	3.63	16.56
	Larger Tumors	3.63	16.56
	Larger Tumors	3.58	12.88
	Larger Tumors	2.76	11.47
	Larger Tumors	6.83	15.82
	Larger Tumors	3.03	16.49
	Larger Tumors	2.91	12.02
	Larger Tumors	9.95	15.02
	Larger Tumors	2.91	10.93
	Larger Tumors	3	15.11
	Larger Tumors	3.49	10.75
	Larger Tumors	3.15	13.35
	Larger Tumors	2.6	8.5
	Larger Tumors	5.6	15
	Larger Tumors	3.5	9.5
	Larger Tumors	5	15
	Larger Tumors	3.1	11.5
	Larger Tumors	15.3	14
	Larger Tumors	3	10.5
	Larger Tumors	9	11
	Larger Tumors	4.5	13
	Larger Tumors	4.7	17.5
	Larger Tumors	5.2	13
	Larger Tumors	7.6	19.5
	Small Tumors	2.2	11
	Larger Tumors	6.7	13
	Larger Tumors	6.4	13
	Small Tumors	1.6	9.5
	Larger Tumors	4.6	13
	Larger Tumors	12.7	17.5
	Small Tumors	2.2	9
	Larger Tumors	4.6	10.5
	Larger Tumors	5.9	14
	Larger Tumors	4.8	15
	Larger Tumors	2.6	12.5
	Larger Tumors	14.6	15.5
	Larger Tumors	6.1	14.5
	Larger Tumors	5	11.5
	Larger Tumors	12.6	16
	Larger Tumors	6.6	18
	Larger Tumors	7.8	12
	Larger Tumors	8.9	21
	Larger Tumors	8.9	14
	Larger Tumors	9.9	20.5
	Larger Tumors	4.4	17.5
	Larger Tumors	3.7	14
	Larger Tumors	10.2	13
	Larger Tumors	11.6	15
	Small Tumors	2.1	7
	Larger Tumors	5.7	13
	Larger Tumors	3.4	11.5
	Larger Tumors	8.6	10.5
	Larger Tumors	7.5	18
	Small Tumors	2.3	8
	Larger Tumors	10.5	19
	Larger Tumors	3.4	11.5
	Larger Tumors	3.9	14.5
	Larger Tumors	3.6	16
	Larger Tumors	9	16
	Larger Tumors	8	11.5
	Larger Tumors	4	13
	Larger Tumors	3.3	9.5
	Larger Tumors	4.5	17.5
	Larger Tumors	6.9	17
	Larger Tumors	6.6	28.7
	Small Tumors	2.4	9.5
	Small Tumors	2.5	9.5
	Larger Tumors	9.5	13
	Larger Tumors	3	9
	Larger Tumors	7	15.5
	Larger Tumors	3.4	20.5
	Larger Tumors	3	14
	Larger Tumors	5	12.5
	Small Tumors	2.5	10.5
	Larger Tumors	3.4	10.5
	Larger Tumors	2.7	12.5
	Larger Tumors	2.6	12
	Larger Tumors	2	16
	Larger Tumors	4.3	18
	Larger Tumors	3	10
	Small Tumors	2.5	9
	Larger Tumors	3.6	11.5
	Larger Tumors	3.6	11
	Larger Tumors	2.7	9.5
	Larger Tumors	4.4	12.5
	Larger Tumors	2.4	14
	Larger Tumors	6.9	14.5
	Small Tumors	2.4	7.5
	Small Tumors	2.1	10.5
	Larger Tumors	9.5	17
	Small Tumors	2.4	9
	Small Tumors	1.8	7.5
	Larger Tumors	4.4	12.5
	Small Tumors	2.4	9.5
	Larger Tumors	1.8	14
	Small Tumors	2.3	9
	Larger Tumors	6.8	14
	Larger Tumors	10.5	13.5
	Larger Tumors	10.6	14
	Larger Tumors	3.2	10.5
	Small Tumors	2.3	9.5
	Small Tumors	2	8
	Larger Tumors	5.4	21
	Larger Tumors	3	15.5
	Small Tumors	1.9	9.5
	Larger Tumors	2.9	10.5
	Small Tumors	2.4	11
	Larger Tumors	7.9	16
	Small Tumors	2	9
	Larger Tumors	5.3	8
	Larger Tumors	7.6	13.5
	Larger Tumors	4.4	13
	Larger Tumors	8.7	19
	Larger Tumors	3.4	16.5
	Larger Tumors	3.4	14
	Larger Tumors	9.9	15
	Small Tumors	2.5	9.5
	Larger Tumors	5.4	16
	Larger Tumors	9.5	12
	Larger Tumors	2.6	10.5
	Larger Tumors	3.3	10.5
	Larger Tumors	3	12
	Larger Tumors	2.1	12.5
	Larger Tumors	1.7	13
	Larger Tumors	5.3	13.5
	Small Tumors	1.9	12
	Larger Tumors	2.5	13
	Larger Tumors	4.8	13.5
	Larger Tumors	2.6	11.5
	Larger Tumors	3.9	12.5
	Larger Tumors	3.2	11.5
	Larger Tumors	3.6	14
	Larger Tumors	8	12
	Larger Tumors	8	17
	Larger Tumors	7.6	15.5
	Small Tumors	1.9	12
	Larger Tumors	13.5	19
	Small Tumors	1.97	5.58
	Larger Tumors	4.44	14.09
	Larger Tumors	5.09	13.46
	Larger Tumors	4.78	12.96
	Larger Tumors	4	9.89
	Larger Tumors	3.51	10.38
	Larger Tumors	3.89	19.45
	Larger Tumors	10.2	18.17
	Larger Tumors	4.62	11.75
	Larger Tumors	4.13	12.05
	Larger Tumors	4.02	11.44
	Small Tumors	2.41	10.13
	Larger Tumors	17.48	18.26
	Larger Tumors	7.06	16.72
	Larger Tumors	6.01	12
	Larger Tumors	4.32	13.49
	Larger Tumors	9.8	19.06
	Larger Tumors	4.9	13.57
	Larger Tumors	7.42	14.82
	Larger Tumors	6.57	15.62
	Larger Tumors	10.91	15.85
	Larger Tumors	4.9	16.62
	Larger Tumors	12.4	15
	Larger Tumors	12.1	16.7
	Larger Tumors	5.5	14.9
	Larger Tumors	4.1	24.1
	Larger Tumors	3.4	7.4
	Larger Tumors	2.6	9.3
	Larger Tumors	2.7	8.3
	Larger Tumors	4.9	10.9
	Larger Tumors	5	8.7
	Larger Tumors	3	6
	Larger Tumors	2.9	5.7
	Larger Tumors	7.8	12.3
	Larger Tumors	5.8	11
	Larger Tumors	4.6	13.5
	Larger Tumors	2.8	9.9
	Small Tumors	2.5	8.4
	Larger Tumors	5	9.6
	Small Tumors	1.1	4
	Larger Tumors	8.1	13.5
	Small Tumors	1.6	3.7
	Larger Tumors	5	11.3
	Larger Tumors	7.7	16.5
	Larger Tumors	7.9	15.3
	Larger Tumors	4.9	10.7
	Larger Tumors	3.4	7.2
	Larger Tumors	9.8	8.1
	Larger Tumors	8.5	17
	Larger Tumors	9.75	9.9
	Larger Tumors	7.1	13
	Larger Tumors	3	9.9
	Larger Tumors	4	7.6
	Small Tumors	2.3	8.3
	Larger Tumors	2.8	8.9
	Small Tumors	2.2	8.6
	Small Tumors	1.8	5.2
	Small Tumors	2.4	7.9
	Larger Tumors	4.3	9.8
	Larger Tumors	8.2	10.9
	Larger Tumors	3.1	7.6
	Larger Tumors	8.1	11.7
	Larger Tumors	2.8	8.4
	Small Tumors	1	6.5
	Larger Tumors	2.8	9.3
	Larger Tumors	10	16.7
	Larger Tumors	4.3	12
	Larger Tumors	5	12
	Larger Tumors	6.5	14
	Larger Tumors	6.2	19.4
	Larger Tumors	5.2	12.1
	Larger Tumors	7.1	22
	Larger Tumors	6.1	14.3
	Larger Tumors	6.2	14.3
	Larger Tumors	3.3	10.3
	Larger Tumors	8.2	12.8
	Larger Tumors	13.8	16
	Larger Tumors	3.1	11.2
	Small Tumors	2.3	8.3
	Larger Tumors	9.7	11
	Larger Tumors	7.6	15
	Larger Tumors	5.5	13.5
	Larger Tumors	6.1	11.1
	Larger Tumors	6.6	12.2
	Larger Tumors	6.7	15.3
	Larger Tumors	4.1	10.7
	Larger Tumors	6.1	13
	Larger Tumors	3.1	8
	Larger Tumors	9.6	15.6
	Larger Tumors	9.6	14.5
	Larger Tumors	3.15	7
	Larger Tumors	6.5	14
	Larger Tumors	2.67	10
	Larger Tumors	5.5	12
	Larger Tumors	3.5	10
	Larger Tumors	14	15
	Larger Tumors	4.5	9
	Larger Tumors	2.57	3
	Larger Tumors	4.5	12
	Larger Tumors	4	11
	Larger Tumors	14.2	20
	Larger Tumors	3.3	10
	Larger Tumors	14	17
	Larger Tumors	4.5	9
	Larger Tumors	6.23	19
	Small Tumors	2.02	5
	Larger Tumors	4.24	10
	Larger Tumors	4.5	13
	Larger Tumors	2.86	7
	Small Tumors	2	3
	Larger Tumors	3.5	7
	Larger Tumors	3.6	11
	Larger Tumors	9.9	14
	Small Tumors	2.2	5
	Small Tumors	2.32	5
	Small Tumors	2	4
	Small Tumors	1.85	6
	Larger Tumors	8.3	16
	Larger Tumors	10.4	15
	Larger Tumors	3.9	8
	Larger Tumors	9.5	17
	Larger Tumors	10.75	13
	Larger Tumors	2.75	7
	Larger Tumors	3.8	10
	Larger Tumors	2.6	7
	Larger Tumors	4.5	8
	Larger Tumors	10	19
	Small Tumors	1.7	5
	Larger Tumors	2.82	7
	Larger Tumors	3.7	9
	Larger Tumors	2.98	8
	Small Tumors	2.07	4
	Small Tumors	2.24	5
	Larger Tumors	4.5	15
	Larger Tumors	6	12
	Larger Tumors	3.4	6
	Small Tumors	1.8	4
	Larger Tumors	5.74	10
	Small Tumors	2.01	5
	Larger Tumors	6.18	10
	Larger Tumors	2.8	5
	Larger Tumors	3.11	8
	Larger Tumors	3.76	8
	Small Tumors	2.4	12
	Small Tumors	2.38	9
	Larger Tumors	3.4	13
	Larger Tumors	3.49	13
	Small Tumors	2.23	7
	Larger Tumors	3.5	16
	Larger Tumors	4.5	8
	Larger Tumors	7.7	16
	Larger Tumors	6.07	14
	Larger Tumors	2.83	7
	Small Tumors	2.4	6
	Small Tumors	2.3	10
	Larger Tumors	3	5
	Larger Tumors	5.33	9
	Larger Tumors	2.65	3
	Larger Tumors	3.25	7
	Larger Tumors	3.1	4
	Larger Tumors	3.2	9
	Small Tumors	2.4	5
	Larger Tumors	3.6	8
	Larger Tumors	7.5	17
	Larger Tumors	3.8	7
	Larger Tumors	5.14	17
	Larger Tumors	3.25	9
	Larger Tumors	8.5	10
	Larger Tumors	2.52	5
	Larger Tumors	6.7	11
	Larger Tumors	3.5	10
	Larger Tumors	2.6	6
	Larger Tumors	7	11
	Larger Tumors	4.22	12
	Small Tumors	2.3	3
	Larger Tumors	9.5	18
	Larger Tumors	3.6	6
	Larger Tumors	13	18
	Larger Tumors	11	21
	Larger Tumors	6.7	13
	Larger Tumors	2.52	8
	Larger Tumors	10	16
	Larger Tumors	6.5	10
	Larger Tumors	3.2	9
	Larger Tumors	5.5	10
	Larger Tumors	2.6	6
	Larger Tumors	9.5	15
	Larger Tumors	3.4	9
	Larger Tumors	3.5	5
	Larger Tumors	5.48	13.77
	Larger Tumors	10	18
	Larger Tumors	4.3	10
	Small Tumors	2	7
	Larger Tumors	4.7	9
	Larger Tumors	8.55	9
	Larger Tumors	8.5	13.5
	Larger Tumors	11.68	19
	Larger Tumors	3	6
	Larger Tumors	8	15.5
	Larger Tumors	8.4	13
	Larger Tumors	3.7	6
	Larger Tumors	3.23	13.5
	Larger Tumors	4.57	6
	Larger Tumors	4.8	9
	Larger Tumors	4.3	10
	Larger Tumors	9.5	17
	Larger Tumors	3.9	10
	Larger Tumors	3.8	9
	Larger Tumors	9.73	15
	Small Tumors	1.7	6
	Larger Tumors	8.7	12.3
	Small Tumors	2.2	9.9
	Small Tumors	2	7
	Larger Tumors	2.8	10.65
	Larger Tumors	4.1	9.5
	Larger Tumors	4.5	12
	Larger Tumors	9	13
	Larger Tumors	4.6	12.2
	Larger Tumors	6.1	19.2
	Larger Tumors	5	11.94
	Larger Tumors	10.5	16.6
	Larger Tumors	3.5	9
	Small Tumors	1.9	7.8
	Larger Tumors	8.4	11.2
	Small Tumors	1.9	8.1
	Larger Tumors	8.6	11.6
	Larger Tumors	4	10.4
	Larger Tumors	6.7	15
	Larger Tumors	11.8	23
	Larger Tumors	2.7	10
	Larger Tumors	14.9	18
	Larger Tumors	2.9	7.2
	Larger Tumors	2.9	7.2
	Larger Tumors	7.2	7.9
	Larger Tumors	7.3	10.3
	Small Tumors	1.5	8.4
	Larger Tumors	11	16.7
	Larger Tumors	4.9	6.9
	Small Tumors	2	9.2
	Larger Tumors	2.8	9.6
	Larger Tumors	4.8	12
	Small Tumors	2	9.8
	Small Tumors	2.2	8.5
	Larger Tumors	8.7	20
	Larger Tumors	8.7	20
	Larger Tumors	6.2	16.1
	Larger Tumors	9	17.3
	Larger Tumors	10.2	18
	Small Tumors	1.7	6.5
	Larger Tumors	5.2	13.2
	Larger Tumors	3.6	13.7
	Small Tumors	1.4	10.6
	Larger Tumors	10.5	16.3
	Larger Tumors	9.6	17.2
	Larger Tumors	3.8	12.2
	Larger Tumors	14.4	14.8
	Larger Tumors	8.2	11.8
	Larger Tumors	8.2	11.8
	Small Tumors	1.8	9.2
	Larger Tumors	4.1	10.2
	Small Tumors	1.6	8.4
	Larger Tumors	4.5	10
	Larger Tumors	4	10.9
	Larger Tumors	4	11.9
	Larger Tumors	2.6	14.3
	Larger Tumors	4.6	15.1
	Larger Tumors	9.8	12
	Larger Tumors	9	18
	Larger Tumors	5.4	12
	Larger Tumors	4.4	14.6
	Small Tumors	1.3	9
	Larger Tumors	6	9
	Larger Tumors	3.9	15
	Larger Tumors	4.5	13
	Larger Tumors	4.5	12.5
	Larger Tumors	8.1	16.5
	Larger Tumors	7.8	20
	Larger Tumors	3.8	12.6
	Larger Tumors	2.5	13
	Larger Tumors	2.7	18
	Larger Tumors	6.4	16.5
	Larger Tumors	3.63	18
	Small Tumors	1.6	11
	Larger Tumors	3.6	14
	Larger Tumors	4.3	10
	Larger Tumors	10.3	18
	Larger Tumors	5	15.5
	Larger Tumors	3	13
	Larger Tumors	10.86	16
	Larger Tumors	4.62	12
	Larger Tumors	3.6	11
	Larger Tumors	4.5	15
	Larger Tumors	5.5	15
	Larger Tumors	3.2	9.92
	Larger Tumors	2.4	16
	Larger Tumors	3	8.5
	Larger Tumors	3.5	11
	Larger Tumors	2.8	10
	Small Tumors	2	8
	Larger Tumors	9.3	19
	Larger Tumors	8.7	18.4
	Larger Tumors	4.4	16
	Larger Tumors	4.1	12
	Small Tumors	2.5	7.5
	Larger Tumors	5.6	11
	Larger Tumors	6.9	12.2
	Larger Tumors	2.9	10.6
	Larger Tumors	11.5	20
	Larger Tumors	4	12
	Larger Tumors	10.1	10
	Small Tumors	1.72	12
	Larger Tumors	18	22
	Larger Tumors	14.4	18.4
	Larger Tumors	10	15
	Larger Tumors	3.8	10.5
	Larger Tumors	2.1	13
	Larger Tumors	2.9	16.5
	Larger Tumors	10.5	17.8
	Larger Tumors	9.45	19.8
	Larger Tumors	4.4	14.1
	Larger Tumors	4.6	15.5
	Larger Tumors	5.8	14.7
	Larger Tumors	2.8	10
	Larger Tumors	3.1	14
	Larger Tumors	5.5	16.2
	Larger Tumors	3.4	11
	Larger Tumors	6.1	14.5
	Small Tumors	2.5	12
	Larger Tumors	10	10
	Larger Tumors	6.7	13.5
	Larger Tumors	15.3	17
	Larger Tumors	7.9	16.7
	Larger Tumors	3	10.2
	Small Tumors	2.5	12
	Larger Tumors	3.6	12.8
	Larger Tumors	4.1	14
	Larger Tumors	5.5	13.6
	Larger Tumors	5.67	15.5
	Larger Tumors	10.7	13.5
	Larger Tumors	3.1	11.9
	Larger Tumors	15.2	18.5
	Larger Tumors	11.1	14.4
	Small Tumors	2.2	9.7
	Larger Tumors	2.75	12
	Larger Tumors	2.7	12
	Larger Tumors	4.4	9.7
	Larger Tumors	2.6	10
	Larger Tumors	3.1	14.4
	Larger Tumors	3.1	15
	Larger Tumors	10.7	13
	Larger Tumors	4.6	13.3
	Larger Tumors	3	13.8
	Larger Tumors	8.5	18
	Larger Tumors	6.5	15.4
	Larger Tumors	5.6	8.8
	Larger Tumors	6.9	15.8
	Larger Tumors	7.3	16.9
	Larger Tumors	3.46	19.03
	Larger Tumors	8	16.7
	Larger Tumors	8.5	13.6
	Larger Tumors	1.7	15
	Larger Tumors	2.6	9.5
	Larger Tumors	3.3	13
	Larger Tumors	5.5	12.5
	Larger Tumors	5	11
	Larger Tumors	2.9	9.6
	Larger Tumors	3	15
	Larger Tumors	9.2	16.2
	Small Tumors	2.4	10.9
	Larger Tumors	10.1	12.6
	Larger Tumors	4.1	15
	Larger Tumors	6	12
	Larger Tumors	4.3	10
	Larger Tumors	2.6	9.3
	Larger Tumors	14.4	19.2
	Small Tumors	2.3	7
	Larger Tumors	3.76	11.5
	Larger Tumors	8.3	13
	Larger Tumors	2.7	12.2
	Larger Tumors	2.75	12
	Larger Tumors	3.6	11.9
	Larger Tumors	2.5	14.5
	Larger Tumors	3.9	14
	Larger Tumors	2.7	10.2
	Larger Tumors	2.9	10
	Larger Tumors	4	11.4
	Larger Tumors	4.55	12
	Larger Tumors	12.2	20
	Larger Tumors	9.4	13.1

## Sheet: Figure 2b
Figure 2b
	Larger Tumors: EIF1AX	Small Tumors: EIF1AX	Two-tailed Wilcoxon Rank-sum Test p-value for Small vs Large Tumor Purity-Correct EIF1AX VAF	Larger Tumors: SF3B1	Small Tumors: SF3B1	Two-tailed Wilcoxon Rank-sum Test p-value for Small vs Large Tumor Purity-Correct SF3B1 VAF	Larger Tumors: BAP1	Small Tumors: BAP1	Two-tailed Wilcoxon Rank-sum Test p-value for Small vs Large Tumor Purity-Correct BAP1 VAF
	89.5394	95.3079	0.05	49.6718	40.4439	0.002	94.0241	46.3026	0.3
	97.4684	59.8662		45.7858	28.4326		93.84	82.8794
	98.6867	65.9414		47.1347	34.4627		76.2319	22.2556
	74.9032	92.745		54.1627	29.2235		56.4677	59.8069
	48.5379	92.8398		47.7739	29.5366		95.7713	100
	100	23.6672		56.8293	52.6997		90.538	100
	100	100		73.5928	48.7194		84.7752	46.0459
	100	96.7213		64.7648	18.6843		70.535	87.7255
	49.0699	100		93.0933	48.9699		95.0251	81.0258
	48.1735	48.0847		47.75	50.875		68.8768	94.1205
	52.9098	76.7019		46.9	43.3833		98.0933	100
	96.6173	96.5366		82.8166	45.7615		50.5254	100
	53.312	98.311		45.1264	47.9229		90.4483	65.7742
	98.8451	50.2701		48.4214	53.4241		97.1333	82.3146
	97.0778	62.2814		51.2901	48.8088		79.372	35.7443
	98.1252	100		48.1159	34.9019		93.9126	92.1282
	93.0116	98.0942		47.5957	40.8045		94.4734	99.2402
	95.3925	93.3642		48.5714	49.8358		79.0657	71.0843
	47.9698	99.9358		47.7134	48.7292		71.8716	83.2524
	57.3261	75.6648		46.5934			94.8572	89.2641
	98.0877	92.81		50.9464			96.4256	97.0541
	98.7783	86.9075		52.8157			73.6197	51.7351
	98.1651	100		49.0245			93.0351	47.7571
	81.9444	100		46.7489			94.5493	95.8036
	99.9049	96.5762		46.9235			96.35
	100	95.4139		41.4207			87.4472
	99.8754	41.2198		50.5129			36.1717
	96.293	99.3874		49.925			88.4417
	46.1724	6.2962		49.1861			82.4963
	100	83.7533		63.8147			69.3611
	100	94.9759		54.4388			83.9289
	92.1055	78.1133		50.5161			19.87
	100	100		48.647			58.2584
	57.1813	98.8841		55.0601			86.3959
	97.5887	94.5897		51.8443			96.1783
	95.6395	47.7934		51.15			97.4203
	100	95.3997		46.9			87.859
	87.7978	77.4778		22.2065			99.1238
	98.1701			45.5639			79.9527
	91.8346			7.25291			97.4982
	100			50.3697			98.7352
	100			50.8254			98.2692
	96.7789			45.9			74.5098
	63.2309			49.7388			82.0735
	35.2481			45.5228			84.8238
	100			47.3534			100
	100			49.5216			99.863
	61.9214			49.7283			70.3458
	90.3614			49.5748			59.2863
	98.1263			40.1961			92.0505
	100			47.6207			97.6412
	98.6906			49.5743			91.3978
	100			42.6803			92.4832
	98.4741			44.5444			69.3992
	97.7534			53.4578			89.6388
	100			47.1588			90.75
	99.4751			42.6693			95.1539
	98.4516			38.093			91.3695
	94.2279			50.4795			89.5939
	94.0945			50.6517			86.4872
	73.6925			47.1			100
	38.0271			51.1054			100
	100			43.4217			98.953
	100			29.9744			83.6041
	82.3693			64.3455			13.3481
	97.5992			45.1203			89.2462
	97.3411			49.0791			53.1499
	100			45.5228			63.5797
	14.9958			75.7457			83.1442
	100			49.2458			47.6773
	44.1141			62.5973			86.0783
	42.0881			45.0817			97.4347
	54.0941			41.2525			83.6673
	77.428			50.4977			81.3525
	100			49.3236			89.4479
	90.7839			48.75			56.5345
	94.4074			49.8409			97.8424
	100			51.5518			47.7739
	19.2993			53.3033			96.4981
	100			51.7707			99.7447
	97.2954			46.5			12.8257
	98.8985			58.5738			57.9561
	100			43.5164			97.276
	98.6395			44.3217			90.9816
	88.1738			49.4094			55.0355
	100			45.0311			100
	100			49.0489			83.3113
	98.4641			53.0327			95.5394
	50.5555			52.0925			39.5505
	92.3144			51.2839			86.8591
	100			48.1921			98.3193
	100			49.25			99.707
	22.0576			52.152			83.0623
	100			31.9246			100
	5.80011			34.4961			100
	95.521			53.1709			95.1476
	56.7866			49.8606			85.9051
	100			48.8596			27.5281
	100			51.764			93.1524
	71.5005			50.5368			10.6441
	95.8611			60.7411			100
	77.488			42.6329			94.1316
	34.6797			44.6222			98.7969
	95.7364			50.4027			69.6996
	98.2124			50.5005			96.0077
	100			53.0838			94.144
	100			54.2654			95.3432
	53.8353			55.216			74.8848
	98.6242			47.05			86.662
	52.1806			51.7091			84.8429
	50.2842			48.7976			100
	74.0834			81.5069			91.9457
	99.6342			52.2982			87.7844
	98.6166			54.5631			81.1418
	98.6004			52.843			77.1579
	98.7747			47.7216			91.1452
	41.4534			77.145			96.0448
	100			42.1151			65.7463
	97.6131			44.5212			71.3787
	100			49.3767			91.3918
	41.5226			95.3827			91.7903
	96.1009			48.5405			100
	100			49.8172			69.1143
	94.0971			48.4809			60.6507
	96.6098			50.5383			80.0211
	100			49.6067			92.3213
	100			36.7853			82.2819
	95.7731			51.7725			65.4723
	100			51.1543			93.7192
	97.3951			51.078			95.3462
	100			46.7968			3.85542
	50.1241			45.7213			67.1532
	100			77.8305			72.2959
	82.344			32.85			77.3619
	38.6608			36.5428			82.0357
	100			60.3648			79.4497
	93.7432			47.4082			91.3995
	45.8093			62.2503			99.8208
	96.5558			46.3702			98.0394
	45.3327			45.3274			87.1602
	78.0243			55.3363			100
	96.1009			53.3102			95.625
	100			50.515			99.5434
	96.3743			49.4618			99.1787
	95.0772			35.7143			61.4685
	100			42.8474			100
	100			46.7234			75.5277
	93.595			50.1002			95.4595
	99.3811			51.7709			96.3702
	80.4172			48.8744			90.4263
	99.7883			50.9262			92.3038
	96.5884			51.6178			96.4242
	96.8961			52.0618			97.6465
	85.9043			50.4278			100
	100			43.2866			81.6996
	75.6969			55.5094			96.2431
	100			49.8428			92.8665
	55.7385			59.5286			64.2805
	100			53.9149			84.4444
	89.5197			47.1407			81.814
	76.1551			23.111			24.8202
	91.1765			41.0536			84.1184
	97.3516			48.8957			89.6383
	95.5836			46.5516			100
	88.7553			64.5046			98.5714
	95.6872			51.1753			100
	100			67.3949			33.2457
	100			48.5214			24.6608
	97.1681			49.1606			76.0946
	100			53.8967			93.8305
	90.5152			45.9			98.6794
	93.5664						51.4927
	68.8515						96.0427
	93.2064						87.6742
	91.0106						83.5746
	97.1893						62.9195
	52.7998						97.4943
	100						100
	91.3499						42.4681
	100						72.4623
	72.1357						100
	100						24.3902
	93.4673						83.7624
	96.8586						99.494
	35.3692						86.0983
	100						29.8555
	100						86.2216
	96.0367						93.1734
	94.2758						67.2263
	98.9831						86.9828
	100						94.482
	100						99.3494
	100						72.2439
	84.1079						87.9518
	54.0925						90.3849
	80.4263						65.3732
	100						66.1884
	96.1524						42.823
	94.961						9.237
	100						57.789
	100						65.0734
	52.8155						68.4361
	100						92.2631
	100						68.7788
	100						88.2972
	100						31.6682
	99.0309						66.8717
	47.014						96.819
	100						70.1985
	46.0163						97.5459
	100						93.7397
	95.5348						87.3456
	100						100
	100						95.7582
	97.7876						95.5645
	43.7506						95.3883
	100						100
	65.8363						93.1352
	98.3705						66.3212
	98.7436						96.2963
	100						100
	99.7449						83.0317
	99.2446						93.5724
	73.8315						90.005
	98.6288						54.9815
	68.787						90.3879
	76.7964						96.5498
	5.12788						79.6954
	100						94.8192
	95.3135						100
	83.9394						66.8653
	100						95.621
	72.8597						97.3789
	96.3058						97.0864
	98.62						87.4246
	53.0576						99.0373
	97.9431						73.4415
	97.2368						96.7352
	59.9099						93.5792
	96.7655						91.3381
	98.4005						97.8939
	100						93.8221
	91.9598						100
	96.7051						100
	44.2534						86.6987
	96.3602						92.9447
	100						84.0959
	100						100
	99.2519						64.0375
	98.9025						17.3013
	100						12.0301
	98.2025						94.2023
	49.9909						84.9182
	96.8597						81.2093
	92.0437						88.5851
	100						60.5766
	49.238						16.2942
							70.5134
							28.3108
							100
							84.0697
							64.1624
							92.2933
							55.4832
							94.2692
							89.6216
							79.3367
							63.1361
							100
							100
							63.7024
							60.6838
							100
							94.079
							89.4492
							100
							17.6633
							80.3831
							100
							91.042
							81.5093
							88.9787
							45.8461
							48.7251
							95.2298
							94.0206
							96.6042
							88.5706
							54.8992
							25.1064
							92.1187
							80.9892
							95.7497
							97.4955
							96.2108
							97.4497
							94.0992
							94.8174
							99.6029
							75.5177
							89.839
							95.988
							100
							100
							92.8357
							80.3253
							95.6078
							97.997
							69.5642
							95.2486
							85.2459
							87.9211
							93.7323
							100
							96.0335
							64.777
							91.6605
							74.1239
							100
							95.4535
							98.5108
							77.1982
							93.9852
							91.2473
							41.9169
							97.5793
							93.1603
							100
							52.8116
							100
							70.2249
							73.9462
							86.5526

## Sheet: Figure 2c
Figure 2c
	Larger Tumors: EIF1AX	Small Tumors: EIF1AX	Two-tailed Wilcoxon Rank-sum Test p-value for Small vs Large EIF1AX Cancer Cell Fraction	Larger Tumors: SF3B1	Small Tumors: SF3B1	Two-tailed Wilcoxon Rank-sum Test p-value for Small vs Large SF3B1 Cancer Cell Fraction	Larger Tumors: BAP1	Small Tumors: BAP1	Two-tailed Wilcoxon Rank-sum Test p-value for Small vs Large BAP1 Cancer Cell Fraction
	89.5394	95.3079	0.04	99.3435	80.8879	0.002	94.0241	92.6051	0.3
	97.4684	59.8662		91.5716	56.8651		76.2319	100
	98.6867	100		94.2695	68.9253		56.4677	44.5111
	100	100		100	58.447		95.7713	100
	97.0758	100		95.5478	59.0732		90.538	92.0919
	100	23.6672		100	100		84.7752	87.7255
	100	100		100	97.4387		70.535	81.0258
	100	96.7213		100	37.3686		95.0251	94.1205
	98.1397	100		100	97.9398		68.8768	100
	96.3471	96.1694		95.5	100		98.0933	100
	100	76.7019		93.8	86.7666		100	100
	100	96.5366		100	91.5231		90.4483	71.4885
	100	98.311		90.2527	95.8457		97.1333	92.1282
	98.8451	100		96.8428	100		79.372	83.2524
	100	62.2814		100	97.6176		93.9126	89.2641
	98.1252	100		96.2319	69.8037		94.4734	97.0541
	93.0116	98.0942		95.1914	81.609		79.0657	100
	95.3925	93.3642		97.1428	99.6715		71.8716	47.7571
	95.9395	99.9358		95.4269	97.4585		96.4256	95.8036
	100	100		93.1867			73.6197
	98.0877	92.81		100			93.0351
	98.7783	86.9075		100			94.5493
	98.1651	100		98.049			96.35
	100	100		93.4978			87.4472
	99.9049	96.5762		93.8469			82.4963
	100	95.4139		82.8414			69.3611
	99.8754	82.4395		100			96.1783
	96.293	99.3874		99.8499			87.859
	92.3447	12.5924		98.3723			99.1238
	100	83.7533		100			98.7352
	100	100		100			98.2692
	92.1055	78.1133		100			74.5098
	100	100		97.2939			82.0735
	57.1813	98.8841		100			84.8238
	97.5887	100		100			100
	95.6395	95.5868		100			99.863
	100	95.3997		93.8			70.3458
	87.7978	100		44.413			59.2863
	98.1701			91.1278			92.0505
	91.8346			14.5058			97.6412
	100			100			91.3978
	100			100			92.4832
	100			91.8			69.3992
	100			99.4775			89.6388
	35.2481			91.0455			90.75
	100			94.7069			95.1539
	100			99.0433			91.3695
	100			99.4566			89.5939
	90.3614			99.1496			86.4872
	98.1263			80.3922			100
	100			95.2414			100
	98.6906			99.1486			98.953
	100			85.3606			83.6041
	98.4741			89.0888			89.2462
	97.7534			100			100
	100			94.3175			83.1442
	99.4751			85.3386			86.0783
	98.4516			76.1861			97.4347
	94.2279			100			81.3525
	94.0945			100			89.4479
	100			94.2			97.8424
	76.0542			100			96.4981
	100			86.8434			99.7447
	100			59.9489			25.6513
	100			100			57.9561
	97.5992			90.2405			97.276
	97.3411			98.1582			90.9816
	100			91.0455			100
	29.9916			100			100
	100			98.4915			83.3113
	88.2283			100			95.5394
	84.1762			90.1634			86.8591
	100			82.5049			98.3193
	77.428			100			99.707
	100			98.6472			83.0623
	90.7839			97.5			100
	94.4074			99.6818			100
	100			100			95.1476
	38.5986			100			85.9051
	100			100			27.5281
	97.2954			93			93.1524
	98.8985			100			10.6441
	100			87.0328			100
	98.6395			88.6435			94.1316
	100			98.8188			94.144
	100			90.0622			95.3432
	100			98.0978			86.662
	100			100			84.8429
	100			100			100
	92.3144			100			87.7844
	100			96.3843			81.1418
	100			98.5			77.1579
	22.0576			100			91.1452
	100			63.8493			96.0448
	5.80011			68.9922			65.7463
	95.521			100			71.3787
	100			99.7212			91.3918
	100			97.7193			100
	100			100			69.1143
	100			100			80.0211
	95.8611			100			92.3213
	77.488			85.2659			82.2819
	69.3595			89.2444			65.4723
	95.7364			100			93.7192
	98.2124			100			95.3462
	100			100			3.85542
	100			100			67.1532
	100			100			72.2959
	98.6242			94.1			77.3619
	100			100			82.0357
	100			97.5952			79.4497
	100			100			99.8208
	99.6342			100			98.0394
	98.6166			100			100
	98.6004			100			95.625
	98.7747			95.4432			99.5434
	82.9068			100			99.1787
	100			84.2301			61.4685
	97.6131			89.0423			100
	100			98.7535			75.5277
	83.0453			100			95.4595
	96.1009			97.0809			96.3702
	100			99.6344			90.4263
	94.0971			96.9617			92.3038
	96.6098			100			97.6465
	100			99.2133			100
	100			73.5706			81.6996
	100			100			96.2431
	100			100			92.8665
	97.3951			100			64.2805
	100			93.5936			84.4444
	100			91.4426			81.814
	100			100			49.6403
	100			65.7			100
	77.3215			73.0856			98.5714
	100			100			100
	100			94.8163			76.0946
	91.6186			100			93.8305
	100			92.7403			98.6794
	90.6655			90.6549			51.4927
	78.0243			100			96.0427
	96.1009			100			87.6742
	100			100			83.5746
	96.3743			98.9236			62.9195
	100			71.4286			97.4943
	100			85.6949			100
	100			93.4467			72.4623
	100			100			100
	99.3811			100			24.3902
	80.4172			97.7489			83.7624
	99.7883			100			29.8555
	100			100			86.2216
	96.8961			100			100
	100			100			94.482
	100			86.5731			99.3494
	100			100			72.2439
	100			99.6856			87.9518
	100			100			90.3849
	100			100			65.3732
	89.5197			94.2814			66.1884
	100			46.2219			85.6459
	100			82.1072			9.237
	97.3516			97.7914			57.789
	95.5836			93.1032			65.0734
	88.7553			100			100
	95.6872			100			92.2631
	100			100			68.7788
	100			97.0428			88.2972
	100			98.3212			31.6682
	100			100			66.8717
	90.5152			91.8			96.819
	93.5664						97.5459
	100						95.7582
	93.2064						95.3883
	100						100
	100						93.1352
	100						66.3212
	100						96.2963
	91.3499						100
	100						83.0317
	72.1357						93.5724
	100						90.005
	93.4673						54.9815
	96.8586						90.3879
	70.7385						96.5498
	100						79.6954
	100						94.8192
	96.0367						100
	100						66.8653
	98.9831						95.621
	100						99.0373
	100						93.5792
	100						91.3381
	100						97.8939
	100						93.8221
	80.4263						100
	100						100
	96.1524						86.6987
	94.961						92.9447
	100						84.0959
	100						100
	100						64.0375
	100						12.0301
	100						94.2023
	100						84.9182
	100						88.5851
	99.0309						60.5766
	94.0281						84.0697
	100						64.1624
	92.0325						92.2933
	100						55.4832
	95.5348						94.2692
	100						89.6216
	100						79.3367
	97.7876						63.1361
	87.5013						100
	100						100
	100						63.7024
	98.3705						100
	98.7436						94.079
	100						100
	99.7449						17.6633
	99.2446						80.3831
	100						91.042
	98.6288						81.5093
	100						88.9787
	100						45.8461
	10.2558						48.7251
	100						95.2298
	95.3135						94.0206
	83.9394						96.6042
	100						88.5706
	100						54.8992
	96.3058						50.2128
	100						80.9892
	100						97.4955
	97.9431						96.2108
	100						94.8174
	59.9099						99.6029
	96.7655						100
	98.4005						100
	100						95.6078
	91.9598						97.997
	96.7051						69.5642
	88.5069						95.2486
	96.3602						85.2459
	100						87.9211
	100						93.7323
	99.2519						100
	100						96.0335
	100						64.777
	98.2025						91.6605
	99.9818						74.1239
	96.8597						100
	92.0437						95.4535
	100						98.5108
	98.476						77.1982
							93.9852
							91.2473
							83.8338
							97.5793
							93.1603
							100
							100
							100
							70.2249
							73.9462
							86.5526

## Sheet: Figure 2d
Figure 2d
	Absolute Discriminant Score for Class 1 Larger Tumors	Absolute Discriminant Score for Class 1 Small Tumors	Two-tailed Wilcoxon Rank-sum Test p-value for Discriminant Score in Small vs Large Class 1 Tumors	Absolute Discriminant Score for Class 2 Larger Tumors	Absolute Discriminant Score for Class 2 Small Tumors	Two-tailed Wilcoxon Rank-sum Test p-value for Discriminant Score in Small vs Large Class 2 Tumors	Absolute Discriminant Score for All Larger Tumors	Absolute Discriminant Score for All Small Tumors	Two-tailed Wilcoxon Rank-sum Test p-value for Discriminant Score in All Small vs Large Tumors
	0.79	0.75	0.4	1.12	0.35	0.003	0.79	0.35	0.5
	0.76	0.402		1.4	0.27		1.12	0.75
	0.99	0.8		0.14	0.06		0.76	0.402
	0.97	0.43		1.22	0.78		0.99	0.8
	0.84	0.46		1.45	1.31		1.4	0.27
	0.9	0.95		1.54	0.48		0.97	0.43
	0.56	0.84		0.24	0.49		0.14	0.46
	0.82	0.88		1.03	1.222		0.84	0.95
	1.11	0.62		1.25	1.026		1.22	0.06
	0.42	1.05		1	0.08		0.9	0.84
	0.85	1.07		1.12	0.06		0.56	0.88
	1.05	0.92		1.17	0.35		0.82	0.62
	1.02	0.649		1.33	0.98		1.45	1.05
	1.03	0.3		0.34	0.13		1.54	1.07
	0.92	1.07		0.35	0.42		1.11	0.92
	1.06	0.94		0.76	0.65		0.42	0.649
	0.41	0.79		0.95	0.82		0.85	0.3
	0.98	0.7		1.02	0.87		0.24	1.07
	0.6	0.96		1.01	0.32		1.03	0.94
	0.91	0.63		0.4	1.02		1.05	0.79
	0.73	0.92		0.16	0.08		1.02	0.78
	1.26	1.19		1.21	0.09		1.25	1.31
	0.49	0.34		1.15	1.24		1.03	0.7
	0.78	0.95		0.72			0.92	0.96
	0.82	0.29		1.38			1.06	0.48
	0.62	1.1		0.71			1	0.63
	1.096	1		0.61			0.41	0.92
	0.837	0.78		0.502			1.12	0.49
	0.57	1.07		1.06			0.98	1.19
	0.91	0.45		0.7			1.17	0.34
	1.01	1.17		0.45			1.33	0.95
	0.83	1.09		1.06			0.6	0.29
	0.3	0.97		0.57			0.91	1.1
	0.74	0.95		1.46			0.34	1
	1.13	0.93		1.53			0.35	0.78
	0.98	0.93		1.02			0.73	1.222
	0.79	1.1		1.22			1.26	1.026
	0.53	0.64		0.51			0.49	1.07
	0.8	0.85		1.44			0.78	0.45
	1.09	0.96		0.98			0.76	1.17
	0.67	1.14		0.91			0.82	1.09
	1.021	0.14		0.32			0.95	0.08
	0.87	0.87		0.36			0.62	0.97
	1.1	0.09		0.86			1.096	0.95
	0.99	0.905		0.45			0.837	0.93
	0.93	0.76		1.04			0.57	0.06
	1.04	0.45		0.77			1.02	0.93
	1.01	0.82		1.26			0.91	1.1
	0.91	0.93		0.34			1.01	0.64
	0.6	1.04		0.51			1.01	0.85
	0.46	0.4		0.95			0.4	0.96
	0.39	0.66		1.18			0.83	0.35
	0.88	1.03		0.95			0.16	1.14
	0.43	0.88		0.83			1.21	0.98
	0.29	0.96		0.9			0.3	0.14
	0.89	1.05		0.95			0.74	0.87
	0.92	0.66		0.86			1.15	0.09
	1.02	0.51		1.35			1.13	0.905
	0.85	0.78		1.05			0.98	0.76
	0.89	0.99		0.31			0.72	0.45
	0.91	1.02		1.13			0.79	0.82
	1.11	0.9		1.19			1.38	0.93
	0.99	0.87		1.19			0.53	1.04
	0.58	0.75		0.82			0.71	0.4
	0.79	0.9		1.04			0.8	0.66
	0.5	1.14		0.69			1.09	1.03
	0.9	0.37		0.63			0.61	0.13
	0.98	1.03		1.38			0.67	0.42
	0.79	1.21		1.11			0.502	0.88
	0.41	1.215		1.12			1.021	0.96
	0.95	1.01		1.09			0.87	1.05
	0.93	0.87		0.73			1.1	0.66
	0.6	0.82		0.54			0.99	0.65
	0.854	0.95		1.04			1.06	0.51
	0.933	0.95		0.13			0.7	0.78
	0.33	0.57		0.14			0.93	0.99
	0.66	0.39		0.65			1.04	1.02
	0.92	1.07		0.59			1.01	0.9
	0.89	0.85		0.38			0.91	0.82
	1.03	1.02		1.28			0.6	0.87
	0.96	0.69		0.13			0.46	0.75
	0.99	0.77		0.32			0.39	0.9
	0.96	1.13		1.43			0.45	1.14
	0.87	0.99		0.74			0.88	0.37
	0.94	0.93		0.38			0.43	1.03
	0.48	0.65		1.01			0.29	1.21
	1.16	0.66		0.04			1.06	1.215
	0.78	1.2		0.81			0.89	1.01
	0.57	0.61		0.91			0.57	0.87
	0.98	0.91		0.88			0.92	0.82
	1.25	1.13		0.16			1.46	0.95
	0.03	1.21		1.06			1.53	0.95
	0.93	1.06		1.22			1.02	0.57
	0.89	0.06		0.9			1.02	0.39
	0.93	0.974		1.37			1.22	1.07
	1.08	0.96		1.522			0.85	0.85
	0.77	1.04		0.28			0.89	1.02
	1.01	1.04		1.37			0.91	0.69
	0.53	0.79		0.738			1.11	0.77
	0.98	1		0.19			0.51	1.13
	0.98	0.47		0.59			0.99	0.99
	0.82	0.85		1.32			0.58	0.93
	0.77	0.92		0.76			1.44	0.65
	1.08	1.12		0.74			0.79	0.66
	1.14	0.97		0.93			0.5	1.2
	0.39	0.83		0.8			0.9	0.61
	1.01	0.97		0.69			0.98	0.91
	0.89	0.6		0.26			0.98	1.13
	0.57			0.66			0.79	1.21
	0.84			0.741			0.41	1.06
	0.85			0.98			0.95	0.06
	0.87			0.3			0.91	0.87
	0.9			0.11			0.93	0.974
	0.71			1.08			0.6	0.96
	0.89			0.69			0.32	0.32
	0.35			0.69			0.854	1.04
	0.5			0.93			0.933	1.02
	0.81			1			0.33	1.04
	0.93			1.13			0.36	0.79
	0.92			0.98			0.86	1
	0.92			0.85			0.66	0.08
	0.93			0.01			0.45	0.47
	0.85			1.22			0.92	0.85
	1.02			0.76			0.89	0.92
	0.65			1			1.03	0.09
	1.05			1.23			0.96	1.12
	0.61			0.86			0.99	0.97
	0.7			0.83			0.96	0.83
	0.85			1.06			0.87	0.97
	0.74			0.09			0.94	1.24
	1.01			0.86			1.04	0.6
	1.09			1			0.48
	0.67			0.39			0.77
	0.6			0.55			1.26
	0.61			1.21			1.16
	0.83			0.97			0.34
	0.88			0.7			0.78
	0.92			0.17			0.57
	0.88			1.49			0.51
	0.47			0.36			0.95
	1.22			0.56			1.18
	1.03			1.27			0.98
	1.086			0.92			0.95
	0.74			1			0.83
	0.78			0.57			1.25
	0.86			1.16			0.9
	1.04			0.56			0.03
	0.81			1.38			0.93
	0.44			0.65			0.95
	0.82			1.36			0.89
	0.71			0.82			0.93
	0.61			0.222			0.86
	0.46			0.933			1.08
	0.35			0.87			0.77
	0.91			0.85			1.01
	1.112			1.1			0.53
	1.01			0.49			0.98
	1.12			0.71			0.98
	0.73			0.18			0.82
	0.94			1.31			0.77
	1.12			0.94			1.08
	0.82			0.08			1.35
	1.09			1.43			1.14
	0.98			0.41			0.39
	0.93			1.16			1.05
	0.9			0.79			1.01
	1.16			1.33			0.31
	0.96			0.26			0.89
	0.88			0.89			1.13
	0.96			0.69			0.57
	1.03			0.63			0.84
	0.71			0.75			0.85
	0.94			0.44			1.19
	1.26			0.98			1.19
	0.89			0.5			0.87
	0.33			0.99			0.9
	0.13			0.67			0.71
	0.22			0.78			0.82
	0.94			1.35			1.04
	0.91			0.76			0.89
	1.01			0.14			0.35
	1.02			0.8			0.5
	0.76			1.31			0.81
	0.85			0.53			0.69
	0.95			0.65			0.63
	0.95			1.06			1.38
	0.04			1.11			0.93
	0.86			0.39			1.11
	0.93			0.94			0.92
	1.17			0.32			1.12
	0.91			0.71			0.92
	0.96			0.99			1.09
	0.98			1.16			0.73
	0.92			0.99			0.54
	0.17			1.04			1.04
	0.86			0.28			0.13
	0.68			0.26			0.93
	0.93			1.05			0.14
	0.6			0.79			0.85
	0.88			1.39			1.02
	0.67			0.53			0.65
	0.85			0.71			0.59
	1.06			0.57			0.38
	0.87			0.95			0.65
	1.19			0.98			1.28
	1.02			0.37			1.05
	1.04			1.01			0.13
	0.89			0.94			0.61
	0.95			0.17			0.32
	0.68			0.82			1.43
	0.86			0.69			0.7
	0.67			0.73			0.85
	0.84			0.65			0.74
	0.35			0.12			0.38
	0.96			0.59			1.01
	0.9			0.94			0.74
	0.86			1.13			1.01
	0.87			0.74			1.09
	0.98			0.76			0.04
	0.82			1.15			0.81
	0.79			1.6			0.67
	0.91			1.25			0.91
	0.521			0.92			0.6
	0.81			0.45			0.88
	0.807			1.03			0.61
	0.82			0.76			0.83
	0.91			0.79			0.88
	0.26			1.32			0.16
	0.881			0.54			1.06
	0.87			1.18			1.22
	1.11			0.16			0.92
	1.17			0.82			0.88
	1.2			0.45			0.47
	0.31			1.16			0.9
	1.11			1.22			1.37
	0.9			0.34			1.22
	0.57			0.5			1.03
	0.65			0.53			1.522
	0.89			0.52			0.28
	0.98			1.1			1.37
	0.19			0.53			0.738
	0.97			0.21			0.19
	0.64			1.37			0.59
	0.67			0.68			1.32
	0.95			0.42			1.086
	1.01			0.56			0.74
	0.82			0.54			0.78
	0.631			1			0.86
	1.04			0.42			1.04
	0.95			0.72			0.81
	0.86			1			0.76
	0.82			0.74			0.74
	1.25			0.907962			0.44
	0.74			0.14			0.82
	0.93			0.89			0.93
	0.93			1.01			0.8
	1.1			1.33			0.69
	0.86			0.63			0.26
	0.92			0.33			0.71
	0.19			1.37			0.61
	0.91			0.18			0.46
	1.01			1.54			0.66
	0.65			0.23			0.35
	0.9			0.2			0.91
	1.04			0.59			1.112
	0.56			1.52			0.741
	0.76			1.12			0.98
	1.14			1.26			1.01
	0.91			0.46			1.12
	0.87			1.2			0.3
	0.87			0.39			0.73
	0.19			0.8			0.94
	0.61			0.67			1.12
	0.79			1.23			0.11
	0.82			0.59			0.82
	0.94			1.27			1.09
	0.85			0.92			0.98
	0.07			0.74			0.93
	0.77			0.953			1.08
	1.01			0.71			0.9
	0.92			0.28			1.16
	1			0.94			0.96
	0.84			1.55			0.69
	0.67			1.13			0.88
	0.9			0.67			0.69
	0.92			1.13			0.93
	1.03			0.81			0.96
	0.64			0.96			1
	1.07			0.97			1.03
	0.94			1.22			0.71
	0.94			1.43			0.94
	0.83			0.39			1.26
	0.44			0.88			0.89
	1.03			0.66			1.13
	1.02			0.888			0.98
	0.87			0.87			0.33
	0.89			0.45			0.13
	1.02			1.22			0.22
	1.02			0.41			0.94
	0.91			0.23			0.85
	1.04			0.87			0.91
	0.91			1.04			1.01
	0.97			0.99			1.02
	1.01			1.09			0.76
	0.79			0.201			0.01
	0.76			0.48			1.22
	0.72			0.88			0.76
	0.78			0.62			0.85
	1.12			1.11			0.95
	1.04			0.51			1
	0.61			1.21			0.95
	1			0.923			0.04
	0.54			0.67			0.86
	1.03			1.25			0.93
	0.95			0.59			1.17
	1.23			0.88			0.91
	0.85			1.18			1.23
	1.06			0.7			0.96
	0.49			0.59			0.98
	0.94			0.91			0.92
	1.05			0.62			0.17
	0.81			1.12			0.86
	0.81			1.46			0.86
	0.99			0.64			0.68
	1.15			0.91			0.93
	0.61			0.61			0.83
	0.94			1.44			0.6
	0.89			1.51			1.06
	0.86			0.89			0.09
	0.84			0.62			0.86
	1.03			1.06			1
	0.94			0.93			0.39
	0.17			0.19			0.55
	0.89			0.75			0.88
	0.95			0.63			0.67
	0.43			0.81			1.21
	0.87			0.43			0.97
	0.41			1.02			0.85
	0.6			0.744			1.06
	0.72			0.63			0.87
	0.94			0.611			0.7
	0.85			0.56			1.19
	0.57			0.59			1.02
	0.88			0.13			0.17
	0.9			0.23			1.49
	0.96			0.61			0.36
	1.13			1.1			0.56
	0.83			1.15			1.27
	1.04			0.91			1.04
	0.84			0.95			0.92
	0.81			1.24			1
	0.91			0.979			0.57
	0.54			0.8			0.89
	0.72			1.22			0.95
	1.05			1.03			0.68
	0.92			0.24			1.16
	1.29			1.26			0.86
	1.13			0.46			0.56
	0.74			1.08			0.67
	1.05			0.7			0.84
	1.02			1.06			0.35
	0.89			0.8			0.96
	0.81			1.25			0.9
	0.8			0.79			1.38
	0.89			1.35			0.86
	0.95			0.7			0.87
	0.94			1.1			0.65
	0.96			0.79			0.98
	0.87			0.96			0.82
	0.52			1.06			0.79
	0.82			1.4			0.91
	0.34			1.34			1.36
	0.65			1.17			0.521
	0.77			1.3			0.81
	0.91			1.15			0.807
	0.9			0.65			0.82
	0.71			0.82			0.91
	0.94			0.93			0.82
	1			0.66			0.222
	1.09			0.97			0.26
	1.06			0.68			0.881
	0.91			1.26			0.87
	1.03			0.83			0.933
	0.26			1.14			1.11
	1.02			0.85			0.87
	1.06			1.05			0.85
	0.84			1.24			1.17
	1.02			1.3			1.1
	0.94			0.81			1.2
	0.49			1.14			0.31
	0.08			0.54			1.11
	0.86			0.89			0.9
	0.94			0.62			0.57
	0.69			1.11			0.49
	0.9			0.63			0.65
	1.12			0.12			0.89
	0.46			0.68			0.98
	0.04			0.92			0.19
	1.01			0.66			0.71
	0.06			1.17			0.97
	0.94			0.91			0.64
	0.67						0.18
	0.84						0.67
	0.71						0.95
	0.65						1.01
	0.38						0.82
	0.91						1.31
	0.88						0.631
	0.94						1.04
	0.727						0.95
	1.1						0.94
	1.17						0.86
	0.83						0.82
	0.64						0.08
	0.11						1.25
	0.9						1.43
	0.64						0.74
	0.73						0.93
	0.99						0.93
	0.65						0.41
	1.15						1.1
	0.69						1.16
	1.21						0.79
	0.99						1.33
	0.82						0.26
	0.96						0.86
	1.03						0.92
	0.48						0.89
	0.86						0.19
	0.6						0.69
	1.06						0.91
	1.02						1.01
	0.83						0.65
	1.14						0.63
	0.54						0.9
	0.66						1.04
	1.22						0.75
	0.83						0.56
	0.79						0.44
	0.9						0.98
	0.99						0.76
	0.02						1.14
	0.42						0.91
	1						0.87
	0.83						0.5
	0.11						0.87
	0.38						0.99
	0.74						0.67
	0.78						0.78
	0.96						1.35
	0.62						0.19
	0.93						0.61
	0.32						0.79
	0.95						0.82
	0.52						0.76
	1.07						0.14
	0.89						0.8
	1.11						0.94
	0.75						0.85
	1.21						1.31
	0.76						0.53
	0.83						0.65
	0.8						1.06
	0.89						0.07
	1.126						0.77
	0.88						1.01
	0.78						0.92
	0.96						1
	1.02						1.11
	1						0.39
	0.89						0.94
	0.93						0.84
	0.92						0.67
	0.16						0.9
	1.05						0.32
	0.88						0.92
	0.2						0.71
	1.09						1.03
	1.01						0.99
	1.19						0.64
	1.09						1.07
	0.64						1.16
	0.97						0.94
	0.65						0.94
	0.54						0.99
	1.05						0.83
	1.05						1.04
	1.01						0.44
	1.15						0.28
	0.97						1.03
	0.13						0.26
	0.93						1.02
	0.43						0.87
	0.85						1.05
	1.13						0.89
	0.95						0.79
	0.79						1.39
	0.83						0.53
	0.64						0.71
	0.32						1.02
	0.7						1.02
	0.99						0.57
	0.82						0.91
	0.77						1.04
	0.97						0.91
	1						0.97
	0.92						0.95
	0.97						1.01
	1.14						0.98
	0.86						0.79
	0.92						0.76
	0.2						0.72
	1.21						0.78
	0.93						1.12
	0.95						1.04
	1.07						0.61
	0.59						1
	0.68						0.37
	1.04						0.54
	0.99						1.03
	0.83						0.95
	0.935						1.23
	0.98						0.85
	0.7						1.06
	0.864						0.49
	0.68						1.01
	0.49						0.94
	0.96						1.05
	0.96						0.94
	1.06						0.81
	0.631						0.17
	0.82						0.81
	0.67						0.82
	0.19						0.99
	0.8						1.15
	0.56						0.69
	0.71						0.73
	1.04						0.65
	1.05						0.61
	1.32						0.12
	1.1						0.59
	1.07						0.94
	0.87						0.94
	1.08						0.89
	0.97						1.13
	0.98						0.86
	0.97						0.84
	0.64						0.74
	0.37						0.76
	0.47						1.03
	0.72						1.15
	0.71						1.6
	1.13						1.25
	0.78						0.92
	0.97						0.94
	1.09						0.45
	0.53						1.03
	0.9						0.17
	0.88						0.89
	0.63						0.95
	0.92						0.76
	1.31						0.43
	0.88						0.79
	0.91						1.32
	0.75						0.87
	0.79						0.54
	0.03						1.18
	1						0.41
	0.83						0.6
	0.63						0.16
	0.78						0.72
	0.54						0.94
	1						0.85
	0.94						0.57
	0.8						0.82
	0.77						0.88
	0.94						0.45
	0.86						0.9
	0.52						0.96
	0.78						1.13
	1.05						1.16
	0.02						1.22
	0.93						0.34
	0.83						0.5
	0.94						0.53
	0.84						0.52
	0.95						1.1
	0.89						0.83
	0.36						1.04
	0.56						0.84
	0.83						0.53
	0.39						0.21
	1.05						0.81
	1.08						1.37
	0.74						0.91
	1.06						0.54
	0.9						0.72
	0.43						0.68
	1.03						1.05
	1.16						0.92
	0.51						1.29
	0.76						1.13
	0.93						0.74
	0.92						1.05
	0.77						1.02
	0.93						0.89
	0.64						0.81
	0.86						0.8
							0.42
							0.56
							0.54
							0.89
							0.95
							0.94
							0.96
							0.87
							0.52
							1
							0.42
							0.72
							0.82
							0.34
							0.65
							0.77
							0.91
							1
							0.74
							0.9
							0.71
							0.907962
							0.94
							1
							1.09
							1.06
							0.91
							1.03
							0.26
							0.14
							0.89
							1.02
							1.01
							1.06
							1.33
							0.84
							0.63
							0.33
							1.02
							0.94
							0.49
							0.08
							1.37
							0.18
							0.86
							0.94
							0.69
							1.54
							0.9
							1.12
							0.46
							0.23
							0.04
							0.2
							1.01
							0.59
							0.06
							0.94
							0.67
							0.84
							0.71
							1.52
							1.12
							0.65
							1.26
							0.38
							0.46
							1.2
							0.39
							0.8
							0.67
							1.23
							0.91
							0.88
							0.59
							1.27
							0.92
							0.74
							0.94
							0.953
							0.727
							0.71
							0.28
							1.1
							0.94
							1.17
							0.83
							1.55
							0.64
							0.11
							0.9
							0.64
							0.73
							1.13
							0.99
							0.65
							1.15
							0.67
							0.69
							1.21
							0.99
							0.82
							0.96
							1.13
							1.03
							0.48
							0.86
							0.6
							0.81
							1.06
							1.02
							0.83
							1.14
							0.54
							0.66
							1.22
							0.83
							0.96
							0.79
							0.9
							0.97
							0.99
							1.22
							0.02
							0.42
							1
							0.83
							1.43
							0.39
							0.11
							0.88
							0.66
							0.888
							0.38
							0.87
							0.74
							0.45
							1.22
							0.78
							0.96
							0.62
							0.93
							0.32
							0.41
							0.95
							0.52
							1.07
							0.23
							0.89
							0.87
							1.11
							0.75
							1.04
							1.21
							0.99
							0.76
							1.09
							0.83
							0.8
							0.89
							1.126
							0.201
							0.88
							0.48
							0.78
							0.96
							0.88
							1.02
							0.62
							1.11
							1
							0.51
							0.89
							0.93
							1.21
							0.92
							0.16
							1.05
							0.923
							0.67
							0.88
							1.25
							0.2
							1.09
							1.01
							1.19
							1.09
							0.64
							0.59
							0.97
							0.88
							1.18
							0.65
							0.54
							0.7
							1.05
							1.05
							1.01
							1.15
							0.97
							0.59
							0.13
							0.91
							0.93
							0.43
							0.62
							0.85
							1.12
							1.13
							0.95
							0.79
							0.83
							0.64
							1.46
							0.64
							0.91
							0.32
							0.7
							0.99
							0.82
							0.61
							0.77
							1.44
							1.51
							0.89
							0.97
							1
							0.62
							0.92
							0.97
							1.06
							0.93
							1.14
							0.86
							0.92
							0.2
							1.21
							0.93
							0.19
							0.75
							0.95
							1.07
							0.59
							0.63
							0.68
							0.81
							1.04
							0.43
							0.99
							0.83
							1.02
							0.744
							0.63
							0.935
							0.98
							0.7
							0.611
							0.864
							0.56
							0.68
							0.59
							0.49
							0.96
							0.96
							1.06
							0.13
							0.631
							0.23
							0.82
							0.67
							0.19
							0.61
							1.1
							1.15
							0.8
							0.91
							0.95
							1.24
							0.56
							0.979
							0.8
							0.71
							1.04
							1.05
							1.32
							1.22
							1.1
							1.07
							0.87
							1.03
							1.08
							0.24
							0.97
							1.26
							0.98
							0.46
							0.97
							1.08
							0.7
							0.64
							0.37
							1.06
							0.47
							0.72
							0.71
							0.8
							1.13
							0.78
							1.25
							0.97
							0.79
							1.09
							1.35
							0.53
							0.7
							0.9
							0.88
							0.63
							1.1
							0.79
							0.96
							0.92
							1.31
							0.88
							1.06
							1.4
							0.91
							0.75
							1.34
							1.17
							0.79
							0.03
							1
							0.83
							0.63
							1.3
							0.78
							1.15
							0.65
							0.82
							0.54
							0.93
							0.66
							1
							0.94
							0.97
							0.68
							0.8
							0.77
							1.26
							0.94
							0.83
							1.14
							0.85
							0.86
							1.05
							0.52
							1.24
							0.78
							1.05
							0.02
							0.93
							1.3
							0.83
							0.94
							0.84
							0.81
							0.95
							0.89
							1.14
							0.54
							0.36
							0.56
							0.83
							0.39
							1.05
							1.08
							0.74
							1.06
							0.9
							0.43
							0.89
							1.03
							1.16
							0.51
							0.76
							0.62
							0.93
							1.11
							0.92
							0.77
							0.93
							0.63
							0.12
							0.68
							0.92
							0.66
							1.17
							0.91
							0.64
							0.86

## Sheet: Figure 3a-f
Figure 3a
	COOG2 Subject Study ID	Gender	Diameter (mm)	15-GEP Class	15-GEP Discriminant score	PRAME Status 1=PRAME(+) 0=PRAME(-)	GNAQ Mutation 1=Mutation 0=Wildtype	GNA11 Mutation 1=Mutation 0=Wildtype	SF3B1 Mutation 1=Mutation 0=Wildtype	SF3B1 Amino Acid Change	SF3B1 Cancer Cell Fraction	EIF1AX Mutation 1=Mutation 0=Wildtype	EIF1AX Amino Acid Change	EIF1AX Cancer Cell Fraction	Metastasis Status 1=Metastasis 0=No Metastasis	Time to metastasis or last follow-up (months)	Vital Status 1=Dead 0=Alive	Time to death or last follow up (months)	CNV Status for Chr3p
	003-025	Female	16.1	1	1.13	0	0	1	1	R625H	93.8	0		0	0	40.6667	0	40.6667	0
	007-071	Male	14	1	0.99	0	1	0	0		0	1	N4K	57.1813	0	77.9	0	77.9	NA
Figure 3b
	COOG2 Subject Study ID	Gender	Diameter (mm)	15-GEP Class	15-GEP Discriminant score	PRAME Status 1=PRAME(+) 0=PRAME(-)	GNAQ Mutation 1=Mutation 0=Wildtype	BAP1 Mutation (Pathogenic Filtered) 1=Mutation 0=Wildtype	BAP1 Amino Acid Change	BAP1 Cancer Cell Fraction	SF3B1 Mutation 1=Mutation 0=Wildtype	SF3B1 Amino Acid Change	SF3B1 Cancer Cell Fraction	EIF1AX Mutation 1=Mutation 0=Wildtype	EIF1AX Amino Acid Change	EIF1AX Cancer Cell Fraction	Metastasis Status 1=Metastasis 0=No Metastasis	Time to metastasis or last follow-up (months)	Vital Status 1=Dead 0=Alive	Time to death or last follow up (months)	CNV Status for Chr3p
	027-106	Male	12	1	0.87	0	1	1	I47V	50.2128	0		0	1	N4S	99.7449	0	38.9333	0	38.9333	0
	026-504	Female	6	1	0.2	0	1	1	splice acceptor variant	100	1	Y623C	100	0		0	0	47.2333	0	47.2333	-1 partial (involving BAP1)
Figure 3c
	COOG2 Subject Study ID	Gender	Diameter (mm)	15-GEP Class	15-GEP Discriminant score	PRAME Status 1=PRAME(+) 0=PRAME(-)	GNA11 Mutation 1=Mutation 0=Wildtype	BAP1 Mutation (Pathogenic Filtered) 1=Mutation 0=Wildtype	BAP1 Amino Acid Change	BAP1 Cancer Cell Fraction	SF3B1 Mutation 1=Mutation 0=Wildtype	SF3B1 Amino Acid Change	SF3B1 Cancer Cell Fraction	EIF1AX Mutation 1=Mutation 0=Wildtype	EIF1AX Amino Acid Change	EIF1AX Cancer Cell Fraction	Metastasis Status 1=Metastasis 0=No Metastasis	Time to metastasis or last follow-up (months)	Vital Status 1=Dead 0=Alive	Time to death or last follow up (months)	CNV Status for Chr3p
	017-119	Female	14	1	0.19	1	1	0		0	1	R625H	100	0		0	0	60.2	0	60.2	-1
	028-183	Female	10	1	0.02	0	1	1	splice donor variant	98.5108	0		0	0		0	0	51.9667	0	51.9667	-1
Figure 3d	Data Source Figure 3d
	COOG2 Subject Study ID	Gender	Diameter (mm)	15-GEP Class	15-GEP Discriminant score	PRAME Status 1=PRAME(+) 0=PRAME(-)	GNAQ Mutation 1=Mutation 0=Wildtype	GNA11 Mutation 1=Mutation 0=Wildtype	BAP1 Mutation (Pathogenic Filtered) 1=Mutation 0=Wildtype	BAP1 Amino Acid Change	BAP1 Cancer Cell Fraction	EIF1AX Mutation 1=Mutation 0=Wildtype	EIF1AX Amino Acid Change	EIF1AX Cancer Cell Fraction	Metastasis Status 1=Metastasis 0=No Metastasis	Time to metastasis or last follow-up (months)	Vital Status 1=Dead 0=Alive	Time to death or last follow up (months)	CNV Status for Chr3p
	021-013	Female	17.5	2	1.16	1	0	1	1	K286fs	29.8555	0		0	1	4	1	18	-1
	023-059	Female	16.5	2	1.13	0	1	0	1	K120fs	54.9815	1	K7T	70.7385	1	53.3333	1	59	-1
Figure 3e	Data Source Figure 3e
	COOG2 Subject Study ID	Gender	Diameter (mm)	15-GEP Class	15-GEP Discriminant score	PRAME Status 1=PRAME(+) 0=PRAME(-)	GNA11 Mutation 1=Mutation 0=Wildtype	PLCB4 Mutation 1=Mutation 0=Wildtype	BAP1 Mutation (Pathogenic Filtered) 1=Mutation 0=Wildtype	BAP1 Amino Acid Change	BAP1 Cancer Cell Fraction	SF3B1 Mutation 1=Mutation 0=Wildtype	SF3B1 Amino Acid Change	SF3B1 Cancer Cell Fraction	Metastasis Status 1=Metastasis 0=No Metastasis	Time to metastasis or last follow-up (months)	Vital Status 1=Dead 0=Alive	Time to death or last follow up (months)	CNV Status for Chr3p
	026-435	Female	17	2	0.59	0	0	1	0		0	1	R625H	94.8163	1	23.5333	1	82	-1
	019-019	Female	14	2	0.37	0	1	0	1	L97Q	49.6403	0		0	1	32.5333	1	43	0
Figure 3f	Data Source Figure 3f
	COOG2 Subject Study ID	Gender	Diameter (mm)	15-GEP Class	15-GEP Discriminant score	PRAME Status 1=PRAME(+) 0=PRAME(-)	GNAQ Mutation 1=Mutation 0=Wildtype	GNA11 Mutation 1=Mutation 0=Wildtype	BAP1 Mutation (Pathogenic Filtered) 1=Mutation 0=Wildtype	BAP1 Amino Acid Change	BAP1 Cancer Cell Fraction	EIF1AX Mutation 1=Mutation 0=Wildtype	EIF1AX Amino Acid Change	EIF1AX Cancer Cell Fraction	Metastasis Status 1=Metastasis 0=No Metastasis	Time to metastasis or last follow-up (months)	Vital Status 1=Dead 0=Alive	Time to death or last follow up (months)	CNV Status for Chr3p
	017-035	Male	15.8	2	0.18	0	0	1	1	splice donor variant	93.7192	1	G8R	98.6242	0	7.96667	0	7.96667	-1
	021-116	Female	17	2	0.14	0	1	0	1		85.6459	0		0	0	56.9	0	56.9	0

[truncated: 11 more sheets: Figure 4a, Figure 4b, Figure 4c, Figure 4d, Figure 4e, Supplementary Figure 2, Supplementary Figure 3, Supplementary Figure 4, Supplementary Figure 5, Supplementary Figure 6, Supplementary Figure 7]
